# Supplementary material for: 2-Chloro-N-(3,5-dimethyl­phen­yl)benzamide
Source: Acta Crystallogr Sect E Struct Rep Online. 2009 Feb 4;65(Pt 3):o444. doi: 10.1107/S1600536809001706 (PMC2968629; doi:10.1107/S1600536809001706)
Supplement: Supplementary file 2 [file e-65-0o444-Isup2.hkl]

# 
# h,k,l, Fc-squared, Fo-squared, sigma(Fo-squared) and status flag 
# 
data_I
_shelx_title ' B103 PNA21' 
_shelx_refln_list_code          4 
_shelx_F_calc_maximum      102.83 
_exptl_crystal_F_000       544.00 
_reflns_d_resolution_high  0.8003 
 
loop_ 
 _symmetry_equiv_pos_as_xyz 
 'x, y, z' 
 '-x, -y, z+1/2' 
 '-x+1/2, y+1/2, z+1/2' 
 'x+1/2, -y+1/2, z' 
 
_cell_length_a     9.1867 
_cell_length_b    13.9710 
_cell_length_c    10.2711 
_cell_angle_alpha  90.000 
_cell_angle_beta   90.000 
_cell_angle_gamma  90.000 
 
_shelx_F_squared_multiplier     1.000 
 
loop_ 
 _refln_index_h 
 _refln_index_k 
 _refln_index_l 
 _refln_F_squared_calc 
 _refln_F_squared_meas 
 _refln_F_squared_sigma 
 _refln_observed_status 
   1   9 -10      113.28      138.05      5.80 o 
   0  10 -10        5.80        9.09      6.40 o 
   1  10 -10      180.51      209.90      4.85 o 
   2  10 -10       50.98       52.23      6.78 o 
   0   9  -9      270.40      280.53      6.92 o 
   1   9  -9      295.13      339.73      7.26 o 
   4   9  -9        0.30        0.46     13.35 o 
   5   9  -9      156.73      159.18      6.27 o 
   1  10  -9       53.52       52.43      4.87 o 
   2  10  -9        3.33        3.52      5.48 o 
   3  10  -9      128.29      149.98      6.21 o 
   4  10  -9       20.62       25.38      6.07 o 
   0  11  -9       17.17       14.74      5.96 o 
   1  11  -9        3.53        4.01      4.43 o 
   2  11  -9       62.31       68.59      6.99 o 
   3  11  -9      108.62      116.94      7.12 o 
   1  12  -9       13.67       16.62      5.02 o 
   2  12  -9      279.03      346.12      8.75 o 
   2   8  -8       29.57       21.05      3.76 o 
   6   8  -8      105.52       92.21      5.48 o 
   7   8  -8      137.73      134.11      6.16 o 
   1   9  -8      476.04      523.79      5.96 o 
   2   9  -8       80.37       73.94      3.13 o 
   3   9  -8       13.91        8.90      4.51 o 
   4   9  -8       71.21       76.89      4.72 o 
   5   9  -8      125.82      126.73      5.47 o 
   6   9  -8      118.15      111.66      5.37 o 
   0  10  -8      189.70      205.39      6.07 o 
   1  10  -8      145.38      162.30      3.93 o 
   2  10  -8        4.28        3.66      3.37 o 
   3  10  -8      214.26      228.74      6.65 o 
   4  10  -8       28.30       28.76      5.79 o 
   5  10  -8        9.18        5.20      6.17 o 
   6  10  -8        4.99       10.98      7.09 o 
   1  11  -8       87.93       99.24      3.77 o 
   2  11  -8       58.85       56.52      5.16 o 
   3  11  -8       39.42       29.69      5.52 o 
   4  11  -8       60.13       61.01      5.39 o 
   5  11  -8       33.69       20.38      6.40 o 
   0  12  -8        7.31        2.32      5.83 o 
   1  12  -8        9.26        5.02      4.17 o 
   2  12  -8       31.92       38.29      6.01 o 
   3  12  -8       20.29       20.52      7.17 o 
   4  12  -8      103.25      117.00      7.26 o 
   1  13  -8        4.20        5.29      4.63 o 
   2  13  -8       13.49        6.93      7.00 o 
   7   7  -7        1.61        0.84      3.87 o 
   8   7  -7       63.31       73.41      6.60 o 
   1   8  -7      452.99      486.10      7.16 o 
   2   8  -7      137.64      134.75      4.21 o 
   5   8  -7       16.89       13.78      4.19 o 
   6   8  -7       32.17       28.30      4.72 o 
   7   8  -7        7.24       11.72      5.50 o 
   8   8  -7       79.44       98.82      7.41 o 
   0   9  -7      736.10      794.04      9.59 o 
   1   9  -7       15.29       14.76      2.89 o 
   2   9  -7      298.63      296.84      4.38 o 
   3   9  -7      102.47      103.96      4.57 o 
   4   9  -7       42.54       40.91      4.28 o 
   5   9  -7      139.70      132.74      5.28 o 
   6   9  -7       32.06       20.35      5.07 o 
   7   9  -7      236.70      251.15      7.17 o 
   1  10  -7      131.32      136.07      3.47 o 
   2  10  -7       76.31       71.87      3.07 o 
   3  10  -7      314.65      316.23      7.18 o 
   4  10  -7      108.52       89.81      5.40 o 
   5  10  -7      240.68      264.75      7.10 o 
   6  10  -7       25.45       17.16      5.98 o 
   7  10  -7       32.11       30.17      6.81 o 
   0  11  -7      239.65      270.61      6.44 o 
   1  11  -7      285.87      301.60     10.54 o 
   2  11  -7       48.45       47.99      4.91 o 
   3  11  -7      133.07      144.51      5.54 o 
   4  11  -7       47.61       44.00      5.34 o 
   5  11  -7        0.59       -5.06      5.15 o 
   6  11  -7       24.40       20.91      4.76 o 
   1  12  -7       21.22       15.92      3.47 o 
   2  12  -7      175.34      185.91      8.68 o 
   3  12  -7      155.19      167.04      6.22 o 
   4  12  -7        1.21       -1.26      5.67 o 
   5  12  -7       59.38       57.70      6.31 o 
   0  13  -7      528.04      598.64      9.69 o 
   1  13  -7        3.69        1.61      3.89 o 
   2  13  -7       17.62       19.42      6.02 o 
   3  13  -7       30.37       22.51      6.11 o 
   4  13  -7       79.91       81.83      6.35 o 
   1  14  -7       20.99       23.99      4.58 o 
   2  14  -7      222.07      267.19      7.68 o 
   3   6  -6        4.14        3.24      2.20 o 
   2   7  -6      515.59      483.90      6.15 o 
   3   7  -6       98.88       98.70      3.16 o 
   6   7  -6      235.25      228.36      5.78 o 
   7   7  -6       27.47       21.63      4.74 o 
   8   7  -6       68.30       62.28      6.19 o 
   0   8  -6     1257.25     1223.96     10.68 o 
   1   8  -6       62.04       63.02      2.30 o 
   2   8  -6      255.27      261.31      3.76 o 
   3   8  -6       51.13       46.25      2.30 o 
   4   8  -6      225.88      210.66      5.41 o 
   5   8  -6      115.58      110.10      4.44 o 
   6   8  -6       12.55       14.81      4.37 o 
   7   8  -6       78.21       82.32      5.17 o 
   8   8  -6       63.01       61.25      6.49 o 
   1   9  -6     1057.37     1133.12     10.12 o 
   2   9  -6      317.20      328.61      4.27 o 
   3   9  -6       21.61       17.95      3.70 o 
   4   9  -6      157.04      170.98      5.29 o 
   5   9  -6       15.75       12.50      4.46 o 
   6   9  -6       64.71       51.47      4.99 o 
   7   9  -6       25.81       19.35      5.43 o 
   8   9  -6        7.49       13.11      5.07 o 
   0  10  -6      171.32      179.33      4.96 o 
   1  10  -6      469.64      506.69      5.40 o 
   2  10  -6      191.77      199.80      3.69 o 
   3  10  -6      496.82      516.79      8.41 o 
   4  10  -6       47.52       41.56      3.94 o 
   5  10  -6       55.76       50.27      4.38 o 
   6  10  -6        5.42       -0.24      2.54 o 
   7  10  -6       31.37       33.06      4.53 o 
   1  11  -6       79.56       80.52      2.85 o 
   2  11  -6      186.63      198.68      4.14 o 
   3  11  -6       42.13       45.11      4.59 o 
   4  11  -6       87.90       76.85      3.29 o 
   5  11  -6       81.56       69.13      3.70 o 
   6  11  -6       64.81       56.40      4.12 o 
   7  11  -6       75.19       70.40      4.77 o 
   0  12  -6      226.26      247.61      6.19 o 
   1  12  -6      124.32      124.72      3.63 o 
   2  12  -6       75.82       76.60      3.28 o 
   3  12  -6       44.39       42.35      4.78 o 
   4  12  -6       70.40       70.87      5.24 o 
   5  12  -6        7.19        8.75      5.87 o 
   6  12  -6        1.87       -0.11      3.39 o 
   1  13  -6       20.31       19.79      3.59 o 
   2  13  -6      180.87      201.90      4.25 o 
   3  13  -6       31.62       24.02      5.34 o 
   4  13  -6        6.14        6.31      5.91 o 
   5  13  -6       33.28       18.09      6.33 o 
   0  14  -6      140.86      158.53      5.84 o 
   1  14  -6       10.87        9.11      3.90 o 
   2  14  -6       20.96       18.23      6.06 o 
   3  14  -6       48.42       53.51      5.97 o 
   4  14  -6       78.20       74.13      6.36 o 
   1  15  -6       35.15       32.22      4.29 o 
   2  15  -6      113.93      140.73      6.56 o 
   8   5  -5      343.26      390.80      7.69 o 
   2   6  -5      169.27      152.96      3.29 o 
   3   6  -5       97.20      118.84      2.81 o 
   7   6  -5        1.00        0.10      2.64 o 
   8   6  -5       17.59       19.06      5.49 o 
   0   7  -5      148.28      117.17      3.40 o 
   1   7  -5      103.79      104.26      2.32 o 
   2   7  -5       67.84       67.46      2.67 o 
   3   7  -5      158.14      158.82      2.63 o 
   4   7  -5      642.01      610.88      7.84 o 
   5   7  -5        0.27        1.38      3.17 o 
   6   7  -5       71.24       59.31      3.52 o 
   7   7  -5        7.05        6.42      4.48 o 
   8   7  -5      251.39      250.87      6.75 o 
   9   7  -5       69.42       66.44      6.57 o 
   1   8  -5      537.09      533.51      4.81 o 
   2   8  -5      305.95      295.16      6.79 o 
   3   8  -5      210.95      223.46      3.38 o 
   4   8  -5      109.42       92.41      3.97 o 
   5   8  -5      239.13      224.92      5.52 o 
   6   8  -5      289.83      280.85      6.28 o 
   7   8  -5       32.77       30.70      4.38 o 
   8   8  -5        9.68        7.88      4.37 o 
   0   9  -5      499.48      512.14      6.99 o 
   1   9  -5       93.78       94.69      2.57 o 
   2   9  -5      339.76      346.22      4.17 o 
   3   9  -5      210.96      211.27      4.58 o 
   4   9  -5      103.93       90.33      4.13 o 
   5   9  -5      119.79      102.01      4.31 o 
   6   9  -5       50.84       45.31      3.14 o 
   7   9  -5      292.40      305.16      5.08 o 
   8   9  -5      145.02      156.37      4.83 o 
   1  10  -5      420.91      447.63      4.92 o 
   2  10  -5      285.88      290.04      3.19 o 
   3  10  -5      294.89      287.93      3.24 o 
   4  10  -5       21.63       11.46      2.75 o 
   5  10  -5      315.01      306.24     10.84 o 
   6  10  -5       91.04       84.52      3.23 o 
   7  10  -5       52.18       47.71      5.24 o 
   8  10  -5       19.96       18.28      4.79 o 
   0  11  -5       13.31       11.41      3.52 o 
   1  11  -5      130.96      131.23      5.36 o 
   2  11  -5      191.56      200.70      3.72 o 
   3  11  -5      272.12      282.27      6.44 o 
   4  11  -5       28.87       20.71      2.91 o 
   5  11  -5       32.74       30.56      3.51 o 
   6  11  -5       59.59       54.16      3.78 o 
   7  11  -5       32.97       36.33      4.43 o 
   1  12  -5       13.60       11.91      2.82 o 
   2  12  -5      165.05      164.95      3.60 o 
   3  12  -5      187.24      190.18      5.91 o 
   4  12  -5      234.45      218.62      6.32 o 
   5  12  -5       79.06       70.17      4.45 o 
   6  12  -5      236.23      269.04      5.00 o 
   7  12  -5       10.78        7.92      4.86 o 
   0  13  -5       82.76       89.82      4.55 o 
   1  13  -5       49.37       45.08      3.20 o 
   2  13  -5       40.59       38.29      3.19 o 
   3  13  -5      148.20      167.28      5.93 o 
   4  13  -5      301.57      314.63      7.70 o 
   5  13  -5       28.33       21.25      5.84 o 
   6  13  -5        9.37        8.07      4.87 o 
   1  14  -5       26.38       23.68      3.44 o 
   2  14  -5       95.25       89.45      3.95 o 
   3  14  -5       77.58       83.59      5.14 o 
   4  14  -5        4.12        8.06      6.06 o 
   5  14  -5      106.77      131.51      6.34 o 
   0  15  -5       20.52       19.58      5.26 o 
   1  15  -5       22.70       20.06      3.77 o 
   2  15  -5       10.51        7.41      4.13 o 
   3  15  -5       60.24       62.52      6.06 o 
   1  16  -5        8.51        7.51      4.56 o 
   4   0  -4     2723.29     2625.75      5.23 o 
   4   3  -4        8.64        6.36      0.69 o 
   4   4  -4       46.13       56.70      1.40 o 
   8   4  -4       86.90      109.83      4.41 o 
  10   4  -4       19.22       16.80      6.80 o 
   2   5  -4     1139.88     1147.65      7.11 o 
   3   5  -4       13.21       12.05      0.91 o 
   4   5  -4       35.21       30.10      1.55 o 
   7   5  -4      389.40      370.25      6.38 o 
   8   5  -4       55.25       56.72      4.51 o 
   9   5  -4      350.08      382.08      8.38 o 
  10   5  -4       38.65       20.11      7.07 o 
   0   6  -4     2895.03     2828.00     12.97 o 
   1   6  -4       30.56       29.97      1.87 o 
   2   6  -4      238.93      252.87      3.79 o 
   3   6  -4       35.70       35.72      1.50 o 
   4   6  -4      316.49      282.87      5.07 o 
   5   6  -4       65.01       56.31      2.96 o 
   6   6  -4       54.82       46.42      2.99 o 
   7   6  -4        6.12        4.16      3.75 o 
   8   6  -4      115.98      135.21      4.92 o 
   9   6  -4       41.41       34.05      5.80 o 
   1   7  -4      175.40      173.25      2.66 o 
   2   7  -4      619.93      618.54     11.17 o 
   3   7  -4       92.74       79.56      1.54 o 
   4   7  -4      573.11      560.22      7.21 o 
   5   7  -4       32.13       33.61      2.99 o 
   6   7  -4      188.82      187.05      4.90 o 
   7   7  -4        5.80       -1.54      5.87 o 
   8   7  -4       61.76       57.35      3.57 o 
   9   7  -4       94.98       88.38      6.16 o 
   0   8  -4     1454.26     1517.27     10.55 o 
   1   8  -4      289.68      291.42      3.47 o 
   2   8  -4      262.61      277.71      4.78 o 
   3   8  -4       42.86       49.90      1.99 o 
   4   8  -4      264.42      239.60      5.27 o 
   5   8  -4      217.84      194.73      5.01 o 
   6   8  -4       22.11       16.76      2.71 o 
   7   8  -4      175.60      169.69      3.79 o 
   8   8  -4      197.96      203.08      7.21 o 
   9   8  -4       25.38       16.90      6.52 o 
   1   9  -4     1023.36     1019.00      5.55 o 
   2   9  -4      420.22      441.34      4.06 o 
   3   9  -4      347.85      342.54      3.20 o 
   4   9  -4       53.74       57.63      3.26 o 
   5   9  -4      244.23      237.49      4.53 o 
   6   9  -4       18.96       16.86      2.89 o 
   7   9  -4      116.17      113.86      3.42 o 
   8   9  -4       63.16       64.35      3.97 o 
   0  10  -4      460.37      464.96      6.73 o 
   1  10  -4      252.21      243.35      4.94 o 
   2  10  -4       48.95       44.27      1.73 o 
   3  10  -4      681.19      654.98      4.50 o 
   4  10  -4      101.18       87.02      4.46 o 
   5  10  -4       57.83       49.47      3.41 o 
   6  10  -4       33.74       25.36      3.21 o 
   7  10  -4      107.72      110.50      3.61 o 
   8  10  -4       15.26       19.53      4.49 o 
   1  11  -4      268.67      261.05      3.96 o 
   2  11  -4      231.80      238.71      4.12 o 
   3  11  -4      314.87      294.09      3.28 o 
   4  11  -4       88.39       88.86      2.88 o 
   5  11  -4      345.62      344.59      4.93 o 
   6  11  -4       12.31        5.19      3.46 o 
   7  11  -4        5.16        0.94      3.11 o 
   8  11  -4       92.07       94.99      4.78 o 
   0  12  -4      511.06      544.29      7.98 o 
   1  12  -4       42.54       38.96      2.46 o 
   2  12  -4       88.49       87.41      2.79 o 
   3  12  -4       64.19       59.15      2.68 o 
   4  12  -4      159.48      159.98      3.63 o 
   5  12  -4       24.57       24.12      3.49 o 
   6  12  -4       12.26        9.88      3.96 o 
   7  12  -4       28.07       22.56      4.57 o 
   1  13  -4       21.20       14.81      2.84 o 
   2  13  -4      298.96      303.58      4.60 o 
   3  13  -4        4.55        4.13      4.59 o 
   4  13  -4      183.58      191.67      6.02 o 
   5  13  -4       33.94       27.39      3.94 o 
   6  13  -4       17.92       23.20      4.56 o 
   0  14  -4      161.83      161.51      5.36 o 
   1  14  -4       26.39       22.78      3.77 o 
   2  14  -4        0.54       -3.30      3.30 o 
   3  14  -4       75.60       70.01      5.22 o 
   4  14  -4      192.34      201.48      6.43 o 
   5  14  -4       59.76       50.95      5.89 o 
   1  15  -4       74.76       72.14      3.68 o 
   2  15  -4       35.56       36.62      3.71 o 
   3  15  -4       53.68       53.41      5.09 o 
   4  15  -4        4.94        4.57      5.88 o 
   0  16  -4       34.33       35.08      5.87 o 
   1  16  -4      128.77      134.69      4.36 o 
   2  16  -4       12.97       16.57      4.29 o 
   3   1  -3      533.38      502.21      1.81 o 
   4   1  -3      465.14      455.34      2.76 o 
   5   1  -3      235.45      257.89      2.68 o 
   6   1  -3       31.38       33.81      1.69 o 
  11   1  -3       74.93       87.47      5.34 o 
   3   2  -3     2494.21     2440.85      4.43 o 
   4   2  -3      794.62      849.17     10.53 o 
   5   2  -3      831.00      768.89      4.24 o 
  10   2  -3       78.76       79.38      5.85 o 
  11   2  -3       30.35       24.47      7.80 o 
   2   3  -3      983.53     1048.70      3.64 o 
   3   3  -3     2324.58     2317.16     35.55 o 
   4   3  -3      346.47      407.50      2.36 o 
   5   3  -3      240.05      247.15      2.49 o 
  10   3  -3       55.86       43.83      6.12 o 
   2   4  -3     1128.34     1207.27     18.59 o 
   3   4  -3     1148.85     1200.82      4.09 o 
   4   4  -3      396.24      442.19      2.13 o 
   7   4  -3      323.13      324.73      5.58 o 
   9   4  -3       28.03       18.79      5.13 o 
  10   4  -3       27.27       26.49      6.65 o 
   0   5  -3      197.16      163.58      2.98 o 
   1   5  -3     2236.04     2392.64      9.93 o 
   2   5  -3      969.38     1115.02      8.28 o 
   3   5  -3      373.01      392.89      2.35 o 
   4   5  -3      983.38      939.64      3.17 o 
   5   5  -3       65.38       72.38      3.43 o 
   6   5  -3      134.92      125.95      3.70 o 
   7   5  -3      144.01      133.70      4.06 o 
   8   5  -3       51.79       52.15      4.26 o 
   9   5  -3       63.27       56.41      5.17 o 
  10   5  -3      116.65      130.67      6.79 o 
   1   6  -3     1233.52     1296.31     15.51 o 
   2   6  -3     2134.94     2036.71     18.62 o 
   3   6  -3       92.81       96.71      1.29 o 
   4   6  -3      268.57      289.71      2.03 o 
   5   6  -3      151.53      140.61      2.01 o 
   6   6  -3       39.02       31.48      2.91 o 
   7   6  -3       50.83       51.99      2.56 o 
   8   6  -3       38.30       34.90      3.21 o 
   9   6  -3       54.70       48.94      5.81 o 
  10   6  -3      375.99      407.54      9.30 o 
   0   7  -3     2272.47     2256.76      7.31 o 
   1   7  -3       54.61       57.82      1.07 o 
   2   7  -3      195.88      194.36      2.05 o 
   3   7  -3       75.17       72.24      1.26 o 
   4   7  -3     1072.95     1080.13      7.58 o 
   5   7  -3      415.88      428.56      3.29 o 
   6   7  -3      305.89      312.58      4.23 o 
   7   7  -3       31.60       30.06      2.75 o 
   8   7  -3        2.45       -1.42      2.00 o 
   9   7  -3       19.07       15.16      5.69 o 
   1   8  -3     1165.00     1190.90      4.90 o 
   2   8  -3      413.51      356.17      3.44 o 
   3   8  -3        2.44        1.78      1.00 o 
   4   8  -3      129.74      111.83      1.49 o 
   5   8  -3       87.74       85.08      1.74 o 
   6   8  -3      133.44      127.66      3.12 o 
   7   8  -3       19.87       16.63      2.93 o 
   8   8  -3       51.03       55.20      3.36 o 
   9   8  -3       64.43       74.43      5.94 o 
   0   9  -3      152.13      158.29      2.25 o 
   1   9  -3      233.05      206.51      2.33 o 
   2   9  -3       31.51       29.44      1.09 o 
   3   9  -3      112.22      113.53      1.58 o 
   4   9  -3      203.72      203.05      2.39 o 
   5   9  -3      251.52      251.93      3.94 o 
   6   9  -3       78.55       85.91      4.19 o 
   7   9  -3      260.40      266.09      4.51 o 
   8   9  -3        1.24       -2.00      2.90 o 
   9   9  -3       25.81       25.29      6.58 o 
   1  10  -3     1094.18     1120.46      5.69 o 
   2  10  -3       14.44       11.47      1.22 o 
   3  10  -3      223.32      220.21      2.41 o 
   4  10  -3       69.10       73.24      1.81 o 
   5  10  -3        0.65       -0.95      1.15 o 
   6  10  -3       27.34       28.04      2.91 o 
   7  10  -3       60.82       55.13      3.44 o 
   8  10  -3       39.56       27.35      4.13 o 
   0  11  -3      924.83      921.62      9.41 o 
   1  11  -3      978.38      992.44     19.21 o 
   2  11  -3       26.43       29.76      1.76 o 
   3  11  -3      302.20      279.26      2.59 o 
   4  11  -3      109.16      102.65      2.73 o 
   5  11  -3       28.53       23.13      2.94 o 
   6  11  -3       90.73       80.88      3.25 o 
   7  11  -3      160.42      156.49      3.98 o 
   8  11  -3      107.97      107.62      4.60 o 
   1  12  -3      302.59      310.04      4.29 o 
   2  12  -3      225.14      212.94      3.84 o 
   3  12  -3       72.24       72.37      1.75 o 
   4  12  -3       51.63       49.85      2.12 o 
   5  12  -3       24.65       25.17      3.40 o 
   6  12  -3      234.55      258.01      6.68 o 
   7  12  -3      262.35      274.62      5.02 o 
   0  13  -3      893.00      893.74     10.19 o 
   1  13  -3        1.68        3.22      3.54 o 
   2  13  -3       89.20       78.88      2.89 o 
   3  13  -3        0.96       -1.84      1.87 o 
   4  13  -3      112.35      113.83      2.52 o 
   5  13  -3       43.55       44.60      3.63 o 
   6  13  -3       61.40       54.47      4.22 o 
   7  13  -3       36.19       31.57      4.70 o 
   1  14  -3       11.86        8.04      3.11 o 
   2  14  -3      315.88      329.02      5.40 o 
   3  14  -3       76.70       81.63      3.68 o 
   4  14  -3       51.30       47.72      5.03 o 
   5  14  -3       67.00       73.59      5.26 o 
   6  14  -3       92.08      105.64      6.87 o 
   0  15  -3      197.36      180.59      5.88 o 
   1  15  -3      172.33      175.94      8.77 o 
   2  15  -3       11.87       12.29      3.57 o 
   3  15  -3       10.31       10.22      5.16 o 
   4  15  -3       68.94       73.10      5.85 o 
   5  15  -3        7.91        8.22      6.35 o 
   1  16  -3        8.96        7.19      4.06 o 
   2  16  -3       60.04       56.52      4.25 o 
   3  16  -3       70.66       70.20      6.25 o 
  10   0  -2       47.35       57.96      5.86 o 
   2   1  -2     5137.52     5214.72     21.38 o 
   3   1  -2     1543.83     1627.55      4.84 o 
   4   1  -2      236.43      293.40      2.76 o 
   5   1  -2     1141.07     1121.27      6.14 o 
   6   1  -2      850.86      874.60      6.26 o 
   7   1  -2       51.14       44.29      2.37 o 
   9   1  -2      155.64      167.48      5.51 o 
  10   1  -2      163.03      159.16      5.48 o 
  11   1  -2       79.05       84.95      7.45 o 
   2   2  -2     1336.61     1393.15      3.42 o 
   3   2  -2      742.04      698.37     20.10 o 
   4   2  -2      993.30     1075.20      4.89 o 
   5   2  -2      405.35      402.48      3.65 o 
   6   2  -2       51.76       50.83      1.98 o 
   7   2  -2      350.33      323.57      4.28 o 
   9   2  -2      246.06      270.59      6.61 o 
  10   2  -2       82.62       80.08      4.06 o 
   1   3  -2      210.09      260.40      1.99 o 
   2   3  -2      183.52      175.11      1.23 o 
   3   3  -2      858.91      919.71      3.66 o 
   4   3  -2      493.30      509.20      3.50 o 
   5   3  -2     1469.46     1422.39      6.59 o 
   6   3  -2       24.60       21.44      1.47 o 
   7   3  -2      396.73      384.70      3.44 o 
   8   3  -2       86.13       95.42      4.32 o 
   9   3  -2      775.62      867.30     11.17 o 
  10   3  -2       85.27       82.96      5.85 o 
  11   3  -2       14.15        9.55      7.44 o 
   0   4  -2       41.90       44.45      1.57 o 
   1   4  -2      626.65      637.46      3.14 o 
   2   4  -2     1209.33     1307.57     10.42 o 
   3   4  -2      562.23      514.30      2.41 o 
   4   4  -2      765.65      926.50      3.43 o 
   5   4  -2      123.07      111.01      1.69 o 
   6   4  -2       18.26       19.14      1.43 o 
   7   4  -2      830.85      824.69      4.40 o 
   8   4  -2      568.22      582.75      8.83 o 
   9   4  -2        2.33       -0.27      1.04 o 
  10   4  -2       91.40       92.36      6.05 o 
   1   5  -2      606.17      621.34      7.66 o 
   2   5  -2     1619.06     1654.47      5.57 o 
   3   5  -2      438.19      483.88      2.31 o 
   4   5  -2      597.17      609.09      2.61 o 
   5   5  -2      320.36      297.42      4.67 o 
   6   5  -2      210.12      185.01      2.15 o 
   7   5  -2      557.86      548.43      6.55 o 
   8   5  -2      164.17      157.18      5.34 o 
   9   5  -2      340.32      353.96      7.77 o 
  10   5  -2       71.03       82.24      6.41 o 
   0   6  -2      586.08      634.48     12.98 o 
   1   6  -2      201.94      204.21      1.15 o 
   2   6  -2      332.55      301.49      1.83 o 
   3   6  -2      416.40      458.87      2.26 o 
   4   6  -2     2812.07     2766.52      5.51 o 
   5   6  -2      431.06      414.39      5.32 o 
   6   6  -2      577.18      589.79      5.25 o 
   7   6  -2      163.78      163.74      3.24 o 
   8   6  -2      268.28      257.58      6.50 o 
   9   6  -2       11.06       10.24      5.24 o 
  10   6  -2       56.11       39.69      6.77 o 
   1   7  -2      131.63      111.65      1.12 o 
   2   7  -2      818.71      794.90      3.10 o 
   3   7  -2      252.86      253.17      2.02 o 
   4   7  -2       81.53       80.35      1.23 o 
   5   7  -2       82.19       76.10      2.22 o 
   6   7  -2      620.96      584.58      4.83 o 
   7   7  -2      340.50      345.26      4.58 o 
   8   7  -2       35.30       32.23      4.59 o 
   9   7  -2      101.07      102.72      5.49 o 
  10   7  -2       44.86       50.31      6.88 o 
   0   8  -2     1229.61     1257.37     10.37 o 
   1   8  -2      119.12      123.69      1.36 o 
   2   8  -2      135.02      114.99      1.40 o 
   3   8  -2       33.09       26.05      0.98 o 
   4   8  -2       55.40       48.93      1.40 o 
   5   8  -2      367.38      340.76      2.97 o 
   6   8  -2       31.55       32.28      1.59 o 
   7   8  -2       82.18       86.97      4.42 o 
   8   8  -2      349.03      355.95      5.01 o 
   9   8  -2       34.45       34.88      6.06 o 
   1   9  -2      452.61      402.76      4.50 o 
   2   9  -2      258.38      269.08      2.63 o 
   3   9  -2        9.71       13.84      1.09 o 
   4   9  -2       24.49       20.74      1.21 o 
   5   9  -2      743.31      700.67      5.63 o 
   6   9  -2      778.40      765.03      9.84 o 
   7   9  -2       20.42       19.33      2.95 o 
   8   9  -2        5.95        2.34      3.53 o 
   9   9  -2      174.18      205.38      6.68 o 
   0  10  -2      236.82      234.74      4.66 o 
   1  10  -2      301.04      268.86      2.21 o 
   2  10  -2      223.29      217.22      4.66 o 
   3  10  -2      477.53      455.80      5.88 o 
   4  10  -2       51.93       48.08      1.38 o 
   5  10  -2      398.08      407.81      4.04 o 
   6  10  -2      318.51      338.89      4.79 o 
   7  10  -2      596.59      600.31      6.44 o 
   8  10  -2       95.63       95.99      3.94 o 
   1  11  -2       91.14       99.37      1.88 o 
   2  11  -2      217.62      192.57      2.15 o 
   3  11  -2      130.91      122.47      1.87 o 
   4  11  -2      180.77      186.32      4.31 o 
   5  11  -2      332.90      336.99      4.03 o 
   6  11  -2      119.24      124.20      3.53 o 
   7  11  -2      235.71      224.25      4.45 o 
   8  11  -2       34.61       39.27      4.21 o 
   0  12  -2      702.17      682.37      8.46 o 
   1  12  -2       41.14       45.71      2.25 o 
   2  12  -2      698.52      670.98      3.84 o 
   3  12  -2       61.24       62.91      1.60 o 
   4  12  -2       36.13       28.45      1.83 o 
   5  12  -2       29.31       29.80      2.06 o 
   6  12  -2      158.85      170.88      3.96 o 
   7  12  -2       12.26        9.30      4.10 o 
   8  12  -2       81.16       85.05      6.33 o 
   1  13  -2       38.05       34.01      2.60 o 
   2  13  -2      190.05      191.27      2.79 o 
   3  13  -2        5.88        3.55      2.04 o 
   4  13  -2       72.07       71.99      2.10 o 
   5  13  -2       39.16       33.76      2.27 o 
   6  13  -2      134.43      134.86      3.73 o 
   7  13  -2        2.87       -2.67      6.63 o 
   0  14  -2      217.83      224.15      5.87 o 
   1  14  -2       71.58       63.17      2.91 o 
   2  14  -2       16.93       14.31      3.10 o 
   3  14  -2        6.06        4.64      2.27 o 
   4  14  -2      171.91      169.66      3.52 o 
   5  14  -2       62.56       68.49      3.97 o 
   6  14  -2       85.45      110.59      9.08 o 
   1  15  -2      360.51      362.77      5.31 o 
   2  15  -2       26.70       29.49      3.44 o 
   3  15  -2       52.27       56.95      2.56 o 
   4  15  -2       10.29        9.83      3.33 o 
   5  15  -2      104.76      120.51      6.00 o 
   0  16  -2      308.18      332.85      7.57 o 
   1  16  -2       71.35       73.79      3.95 o 
   2  16  -2       53.55       49.16      3.78 o 
   3  16  -2      113.74      131.66      5.77 o 
   4  16  -2       31.59       27.37      4.04 o 
   1  17  -2       28.71       27.33      4.35 o 
   8   0  -1      195.37      200.74      4.20 o 
  10   0  -1      530.38      583.75      9.24 o 
   2   1  -1     4454.09     4535.24     29.24 o 
   3   1  -1      903.03      919.59      4.38 o 
   4   1  -1     1568.63     1649.70      7.06 o 
   5   1  -1       42.11       31.30      1.65 o 
   6   1  -1      387.13      425.47      4.80 o 
   7   1  -1        9.91        4.86      2.64 o 
   8   1  -1      472.69      477.77      4.78 o 
   9   1  -1      214.35      237.39      4.14 o 
  10   1  -1      110.10      115.01      3.81 o 
  11   1  -1       37.43       36.87      6.89 o 
   1   2  -1     6814.82     7125.39     64.66 o 
   2   2  -1     6749.36     7051.00     24.97 o 
   3   2  -1      143.01      158.83      1.95 o 
   4   2  -1     1051.95     1138.00      5.82 o 
   5   2  -1      479.35      447.66      9.14 o 
   6   2  -1      227.67      254.97      2.86 o 
   7   2  -1       66.39       69.63      2.06 o 
   8   2  -1       67.13       71.78      2.45 o 
   9   2  -1      197.60      217.87      4.02 o 
  10   2  -1       45.74       45.91      5.67 o 
  11   2  -1       19.78       22.51      7.18 o 
   0   3  -1      894.30      949.21      4.69 o 
   1   3  -1    10052.66    10357.02     31.95 o 
   2   3  -1     2513.39     2661.51      9.49 o 
   3   3  -1     2045.85     2064.25     12.54 o 
   4   3  -1      314.68      320.83      6.53 o 
   5   3  -1      227.05      214.08      2.24 o 
   6   3  -1       61.56       53.46      1.31 o 
   7   3  -1      442.47      427.53      5.24 o 
   8   3  -1       96.60       94.16      2.60 o 
   9   3  -1      175.10      175.57      5.55 o 
  10   3  -1       40.53       38.41      5.72 o 
  11   3  -1       95.06       99.96      7.42 o 
   1   4  -1      821.27      769.39      3.80 o 
   2   4  -1     2000.83     2015.50      6.19 o 
   3   4  -1      873.91      916.13      5.88 o 
   4   4  -1      414.36      452.71      2.86 o 
   5   4  -1      683.68      663.75      6.85 o 
   6   4  -1      298.47      287.17      2.52 o 
   7   4  -1      398.18      388.46      3.26 o 
   8   4  -1      120.71      119.48      2.81 o 
   9   4  -1       70.55       73.80      4.86 o 
  10   4  -1      201.34      215.23      6.68 o 
  11   4  -1      115.35      117.27      7.41 o 
   0   5  -1     2270.52     2250.37     15.70 o 
   1   5  -1      573.92      600.05      4.25 o 
   2   5  -1      189.05      200.42      1.38 o 
   3   5  -1     1634.18     1685.48     11.62 o 
   4   5  -1      286.61      256.69      2.71 o 
   5   5  -1      129.34      115.71      1.97 o 
   6   5  -1      189.06      194.06      3.21 o 
   7   5  -1      347.41      339.40      6.03 o 
   8   5  -1      617.89      621.14      5.36 o 
   9   5  -1       66.13       66.03      4.68 o 
  10   5  -1       84.00       89.57      6.13 o 
   1   6  -1      962.36     1001.64      9.45 o 
   2   6  -1      792.11      804.08      3.24 o 
   3   6  -1      563.28      601.72      3.66 o 
   4   6  -1       34.20       28.44      1.05 o 
   5   6  -1      516.37      514.63      6.88 o 
   6   6  -1      798.69      745.35     10.98 o 
   7   6  -1       35.81       31.78      1.68 o 
   8   6  -1      160.01      162.13      5.38 o 
   9   6  -1      108.83      114.91      5.15 o 
  10   6  -1      298.45      342.17      8.12 o 
   0   7  -1      250.89      289.69      5.70 o 
   1   7  -1       22.21       13.93      0.59 o 
   2   7  -1      172.04      196.82      1.62 o 
   3   7  -1       85.65       82.12      1.19 o 
   4   7  -1      986.53      891.60      6.05 o 
   5   7  -1      316.17      334.12      2.84 o 
   6   7  -1      712.75      697.69     14.21 o 
   7   7  -1      146.67      135.90      4.69 o 
   8   7  -1      636.85      652.36      9.59 o 
   9   7  -1       41.35       41.47      5.30 o 
  10   7  -1      124.46      134.30      7.33 o 
   1   8  -1      557.85      525.25      3.40 o 
   2   8  -1      681.81      681.23      8.57 o 
   3   8  -1       40.04       39.70      1.03 o 
   4   8  -1        0.09       -0.13      0.66 o 
   5   8  -1      825.75      824.61     11.22 o 
   6   8  -1     1125.54     1115.76      8.42 o 
   7   8  -1      123.64      124.43      2.27 o 
   8   8  -1      189.76      204.66      6.05 o 
   9   8  -1       19.51       20.33      6.11 o 
   0   9  -1      837.05      823.57      9.62 o 
   1   9  -1      690.33      678.76      4.61 o 
   2   9  -1      194.32      190.63      1.83 o 
   3   9  -1      418.13      396.78      5.71 o 
   4   9  -1       24.94       26.52      1.46 o 
   5   9  -1       83.83       74.30      2.14 o 
   6   9  -1       27.24       27.38      1.73 o 
   7   9  -1      229.05      227.44      2.93 o 
   8   9  -1       92.94       97.98      5.23 o 
   9   9  -1       81.01       89.58      6.42 o 
   1  10  -1       92.43       85.44      1.39 o 
   2  10  -1      130.44      120.63      1.64 o 
   3  10  -1      231.93      212.36      2.13 o 
   4  10  -1       96.56       97.08      2.57 o 
   5  10  -1      191.29      176.26      2.53 o 
   6  10  -1       12.88        9.51      1.96 o 
   7  10  -1       43.50       43.04      2.16 o 
   8  10  -1       61.23       56.77      5.93 o 
   0  11  -1      119.45      113.06      3.69 o 
   1  11  -1       64.50       60.21      1.35 o 
   2  11  -1      309.22      302.27      2.53 o 
   3  11  -1      976.88      919.88      6.46 o 
   4  11  -1      562.57      556.00      4.13 o 
   5  11  -1       16.58       11.30      1.77 o 
   6  11  -1       84.33       82.71      2.16 o 
   7  11  -1       72.33       68.63      3.33 o 
   8  11  -1       26.69       17.56      3.93 o 
   1  12  -1      214.19      215.73      3.55 o 
   2  12  -1      507.82      510.90      4.54 o 
   3  12  -1      168.02      172.31      2.23 o 
   4  12  -1       62.84       53.83      1.93 o 
   5  12  -1      301.89      299.50      3.42 o 
   6  12  -1      379.19      369.35      3.87 o 
   7  12  -1       12.86       10.96      3.50 o 
   8  12  -1       58.12       56.22      5.52 o 
   0  13  -1      295.15      292.55      6.05 o 
   1  13  -1       67.13       62.78      2.01 o 
   2  13  -1        5.08        5.16      1.98 o 
   3  13  -1       80.82       67.65      1.83 o 
   4  13  -1      232.35      231.97      3.08 o 
   5  13  -1      153.11      139.59      3.20 o 
   6  13  -1        0.30       -1.50      2.01 o 
   7  13  -1        2.96        6.02      4.41 o 
   1  14  -1      256.58      253.91      4.32 o 
   2  14  -1      162.91      149.53      2.71 o 
   3  14  -1       72.53       64.10      3.11 o 
   4  14  -1       53.24       49.44      2.41 o 
   5  14  -1      242.30      237.44      3.89 o 
   6  14  -1      119.84      120.88      3.08 o 
   0  15  -1      331.82      349.61      7.37 o 
   1  15  -1       57.36       58.18      3.06 o 
   2  15  -1       16.00       13.14      2.46 o 
   3  15  -1       57.37       55.14      6.08 o 
   4  15  -1       71.41       70.40      3.20 o 
   5  15  -1       33.21       32.01      3.10 o 
   1  16  -1      123.33      112.05      3.64 o 
   2  16  -1       20.56       17.97      2.66 o 
   3  16  -1        2.86        3.89      3.45 o 
   4  16  -1        7.73        6.72      3.74 o 
   0  17  -1      348.21      385.19      8.45 o 
   1  17  -1       22.29       22.03      4.19 o 
   2  17  -1       96.38      112.56      6.53 o 
   2   0   0     2753.67     2634.01      5.80 o 
   4   0   0       17.07       42.51      1.35 o 
   6   0   0      860.57      921.91     11.56 o 
   8   0   0        0.41        1.83      1.47 o 
  10   0   0      201.62      203.56      4.10 o 
   1   1   0      785.06      771.73      2.29 o 
   2   1   0     5343.50     5579.52     30.05 o 
   3   1   0     2957.32     2940.06     16.52 o 
   4   1   0      140.95      197.88      1.39 o 
   5   1   0       92.32       66.85      0.84 o 
   6   1   0       33.87       26.92      1.22 o 
   7   1   0        2.03        0.06      0.99 o 
   8   1   0      350.44      346.55      5.95 o 
   9   1   0      113.45      125.49      3.24 o 
  10   1   0        9.73        4.45      3.12 o 
  11   1   0        0.59        2.79      7.59 o 
   0   2   0      120.89      110.39      1.34 o 
   1   2   0      242.83      258.31      1.23 o 
   2   2   0      269.48      237.87      0.92 o 
   3   2   0       65.17       42.73      0.57 o 
   4   2   0      339.23      281.07      1.37 o 
   5   2   0       90.35       89.09      0.95 o 
   6   2   0       22.83       27.08      0.83 o 
   7   2   0      576.99      600.39      5.80 o 
   8   2   0      111.04      118.21      1.92 o 
   9   2   0      134.11      141.24      2.68 o 
  10   2   0        0.32       -0.99      1.84 o 
  11   2   0       93.67      116.30      7.46 o 
   1   3   0     3118.49     3164.13      6.52 o 
   2   3   0     1305.64     1498.18      5.32 o 
   3   3   0      391.17      361.72      1.79 o 
   4   3   0      389.02      417.67      2.98 o 
   5   3   0      342.82      290.82      2.12 o 
   6   3   0       46.65       48.15      1.25 o 
   7   3   0       63.15       65.26      1.43 o 
   8   3   0       72.14       84.25      3.63 o 
   9   3   0        9.01        7.14      2.88 o 
  10   3   0       13.57        9.22      5.77 o 
  11   3   0       65.94       62.14      7.99 o 
   0   4   0      157.80      140.98      1.60 o 
   1   4   0     2179.76     2308.19      7.68 o 
   2   4   0      781.74      830.02      3.01 o 
   3   4   0     2710.60     2572.10      8.89 o 
   4   4   0      112.91      141.44      2.45 o 
   5   4   0      131.79      136.74      1.15 o 
   6   4   0       30.31       23.26      1.34 o 
   7   4   0      275.04      260.42      2.90 o 
   8   4   0      168.49      167.14      3.21 o 
   9   4   0        9.01        3.24      3.04 o 
  10   4   0        2.48        1.09      6.10 o 
  11   4   0      136.34      160.53      8.02 o 
   1   5   0      436.75      428.55      2.81 o 
   2   5   0     2227.26     2179.15      7.42 o 
   3   5   0     1065.07     1107.88      2.97 o 
   4   5   0      481.63      460.36      2.98 o 
   5   5   0       31.70       34.98      1.37 o 
   6   5   0      103.71       98.31      1.75 o 
   7   5   0      214.05      228.58      2.59 o 
   8   5   0      209.39      232.56      7.12 o 
   9   5   0      320.88      340.22      6.10 o 
  10   5   0      156.80      178.62      6.59 o 
   0   6   0     4798.08     4741.43     12.29 o 
   1   6   0       47.53       55.41      1.51 o 
   2   6   0     3021.92     3151.65     13.19 o 
   3   6   0      196.49      216.72      1.48 o 
   4   6   0     2194.18     2194.23     24.53 o 
   5   6   0      344.44      339.67      2.75 o 
   6   6   0     1038.29     1031.65     15.90 o 
   7   6   0        7.13        6.48      1.75 o 
   8   6   0      705.44      734.96      7.73 o 
   9   6   0        0.00       -1.20      1.76 o 
  10   6   0        0.87       -3.02      3.96 o 
   1   7   0      587.54      586.35      3.32 o 
   2   7   0     4343.27     4285.09     19.88 o 
   3   7   0        5.97        7.88      1.01 o 
   4   7   0       90.08       91.56      1.15 o 
   5   7   0      501.89      509.17     10.80 o 
   6   7   0      106.77      117.45      2.05 o 
   7   7   0      150.95      150.32      2.37 o 
   8   7   0       79.37       78.61      2.74 o 
   9   7   0       81.47       75.32      5.70 o 
  10   7   0       65.65       73.46      7.15 o 
   0   8   0      740.10      740.40      4.76 o 
   1   8   0      139.72      111.89      1.64 o 
   2   8   0       50.01       45.03      1.05 o 
   3   8   0        0.06        0.03      0.39 o 
   4   8   0     1849.04     1843.04      6.33 o 
   5   8   0      352.35      322.96      2.97 o 
   6   8   0        0.15       -0.40      1.25 o 
   7   8   0       59.77       59.22      2.63 o 
   8   8   0        0.05       -1.57      1.57 o 
   9   8   0        7.67        5.99      6.07 o 
   1   9   0      587.93      526.77      2.83 o 
   2   9   0      219.30      223.29      2.91 o 
   3   9   0      864.97      795.02      9.98 o 
   4   9   0      486.09      486.76      3.52 o 
   5   9   0      513.02      519.33      3.82 o 
   6   9   0       15.30       16.44      3.03 o 
   7   9   0       24.05       23.20      1.98 o 
   8   9   0        6.82        4.29      3.16 o 
   9   9   0       30.62       23.63      4.85 o 
   0  10   0      125.04      134.13      3.01 o 
   1  10   0      524.45      490.59      2.89 o 
   2  10   0      110.27      111.29      1.62 o 
   3  10   0      476.96      440.39      7.50 o 
   4  10   0       71.38       55.30      1.71 o 
   5  10   0        3.75        1.89      1.31 o 
   6  10   0        2.12       -0.58      1.40 o 
   7  10   0      169.11      186.85      2.90 o 
   8  10   0        3.19       -1.11      2.87 o 
   9  10   0       35.10       25.75      5.58 o 
   1  11   0      102.77      110.94      1.94 o 
   2  11   0        7.51       10.92      1.32 o 
   3  11   0     1150.81     1077.62      7.49 o 
   4  11   0      340.61      319.74      3.26 o 
   5  11   0       27.20       23.53      1.97 o 
   6  11   0        0.17       -0.28      1.57 o 
   7  11   0        0.72        0.39      1.61 o 
   8  11   0       67.74       73.22      5.81 o 
   0  12   0     1207.54     1165.53      9.40 o 
   1  12   0      303.13      270.62      2.89 o 
   2  12   0       82.10       80.30      1.70 o 
   3  12   0       22.69       27.48      1.79 o 
   4  12   0        0.85        0.07      1.38 o 
   5  12   0       59.62       56.56      2.21 o 
   6  12   0        0.08       -1.21      1.35 o 
   7  12   0        0.32        0.32      0.98 o 
   8  12   0       69.17       20.69      6.92 o 
   1  13   0      409.26      383.96      3.73 o 
   2  13   0      559.19      576.12      3.75 o 
   3  13   0      862.22      856.36      5.27 o 
   4  13   0       37.21       39.48      2.15 o 
   5  13   0        6.35        4.70      2.44 o 
   6  13   0       26.66       23.47      2.63 o 
   7  13   0        0.77       -0.89      2.56 o 
   0  14   0      736.43      715.64      9.48 o 
   1  14   0      173.68      172.47      2.87 o 
   2  14   0      187.44      203.62      6.41 o 
   3  14   0        6.65        3.98      2.19 o 
   4  14   0       55.24       56.98      2.36 o 
   5  14   0       53.77       51.70      2.65 o 
   6  14   0        1.20       -0.53      0.77 o 
   1  15   0       48.14       51.91      2.29 o 
   2  15   0       53.25       54.77      2.74 o 
   3  15   0      183.01      181.37      8.61 o 
   4  15   0        0.00       -0.53      1.48 o 
   5  15   0       46.29       44.82      2.90 o 
   0  16   0       86.61       71.89      5.00 o 
   1  16   0      112.70      129.03      5.50 o 
   2  16   0        0.56        2.50      4.94 o 
   3  16   0       66.11       71.48      3.44 o 
   4  16   0        2.29        0.01      3.16 o 
   1  17   0      133.84      139.72      5.87 o 
   2  17   0        3.87        3.53      3.80 o 
   2   0   1     2214.49     2346.56    122.49 o 
   4   0   1       52.65       39.05      2.97 o 
   6   0   1     3671.64     3855.99     35.92 o 
   8   0   1      191.85      198.96      3.40 o 
  10   0   1      544.78      590.95     18.02 o 
   0   1   1     4268.09     4520.14     22.41 o 
   1   1   1      769.35      787.16      2.32 o 
   2   1   1     4437.24     4437.25     25.11 o 
   3   1   1      906.32      922.32      5.00 o 
   4   1   1     1609.94     1668.46      6.89 o 
   5   1   1       40.29       31.01      0.62 o 
   6   1   1      390.36      427.26      2.53 o 
   7   1   1       11.61        6.58      1.15 o 
   8   1   1      473.50      471.49      3.27 o 
   9   1   1      215.54      229.21      4.15 o 
  10   1   1      108.86      111.33      2.97 o 
  11   1   1       39.87       38.74      4.62 o 
   1   2   1     6760.79     7016.62     51.04 o 
   2   2   1     6674.14     6948.21     15.68 o 
   3   2   1      133.78      144.71      3.31 o 
   4   2   1     1059.22     1121.51      4.58 o 
   5   2   1      501.19      474.22      2.35 o 
   6   2   1      241.82      269.14      2.19 o 
   7   2   1       67.92       71.36      1.25 o 
   8   2   1       65.93       71.17      1.70 o 
   9   2   1      197.01      219.87      3.95 o 
  10   2   1       48.63       50.46      3.76 o 
  11   2   1       19.57       16.03      4.64 o 
   0   3   1      894.31      947.27      6.48 o 
   1   3   1     9936.59    10286.76     50.57 o 
   2   3   1     2513.22     2645.18      6.25 o 
   3   3   1     2090.06     2113.24      9.20 o 
   4   3   1      317.39      329.24      1.45 o 
   5   3   1      222.59      207.18      1.29 o 
   6   3   1       61.17       54.73      0.89 o 
   7   3   1      452.67      450.12      2.99 o 
   8   3   1       98.03       98.55      2.19 o 
   9   3   1      178.33      176.63      2.89 o 
  10   3   1       40.33       36.18      3.70 o 
  11   3   1       93.02       91.17      6.45 o 
   1   4   1      827.31      780.56      2.66 o 
   2   4   1     1985.61     2018.07      7.17 o 
   3   4   1      886.00      918.55      2.28 o 
   4   4   1      418.98      456.56      3.13 o 
   5   4   1      695.54      673.81      4.56 o 
   6   4   1      301.34      293.24      1.99 o 
   7   4   1      406.86      401.52      3.48 o 
   8   4   1      119.25      117.00      2.38 o 
   9   4   1       69.22       66.85      2.38 o 
  10   4   1      202.63      214.71      4.26 o 
  11   4   1      115.62      116.09      5.89 o 
   0   5   1     2277.47     2227.28     21.48 o 
   1   5   1      556.52      594.93      3.21 o 
   2   5   1      190.75      203.15      1.49 o 
   3   5   1     1607.89     1697.58      8.75 o 
   4   5   1      287.75      255.92      1.31 o 
   5   5   1      128.37      114.49      1.05 o 
   6   5   1      187.83      192.62      2.00 o 
   7   5   1      359.56      360.68      7.01 o 
   8   5   1      630.98      644.03      4.66 o 
   9   5   1       64.85       68.07      2.33 o 
  10   5   1       84.23       81.95      6.78 o 
   1   6   1      964.89     1024.64      2.80 o 
   2   6   1      737.54      767.67      6.69 o 
   3   6   1      556.30      602.57      5.52 o 
   4   6   1       33.90       24.95      0.56 o 
   5   6   1      511.63      506.91      2.94 o 
   6   6   1      804.88      762.75      6.34 o 
   7   6   1       36.20       34.91      1.91 o 
   8   6   1      167.80      177.71      3.77 o 
   9   6   1      111.04      113.01      2.63 o 
  10   6   1      300.84      324.75      6.75 o 
   0   7   1      282.88      322.58      8.32 o 
   1   7   1       20.87       13.43      0.69 o 
   2   7   1      175.50      198.74      1.69 o 
   3   7   1       86.28       82.97      1.07 o 
   4   7   1      969.47      872.54      9.33 o 
   5   7   1      314.97      344.76      7.38 o 
   6   7   1      702.82      686.71      4.37 o 
   7   7   1      144.92      141.22      2.80 o 
   8   7   1      647.63      671.47      5.65 o 
   9   7   1       41.44       40.67      2.99 o 
  10   7   1      125.71      139.65      6.06 o 
   1   8   1      558.18      533.15      3.42 o 
   2   8   1      658.43      655.91      3.55 o 
   3   8   1       40.42       40.71      0.92 o 
   4   8   1        0.04        0.30      0.70 o 
   5   8   1      828.31      816.34      4.39 o 
   6   8   1     1157.12     1147.77      7.33 o 
   7   8   1      124.00      119.61      4.21 o 
   8   8   1      188.55      188.40      3.69 o 
   9   8   1       17.08       13.51      3.14 o 
   0   9   1      820.42      811.37      4.97 o 
   1   9   1      669.05      665.17      3.81 o 
   2   9   1      195.11      192.70      2.18 o 
   3   9   1      432.17      406.62      3.14 o 
   4   9   1       22.77       22.89      1.63 o 
   5   9   1       86.02       75.93      2.11 o 
   6   9   1       27.14       26.55      1.90 o 
   7   9   1      242.52      238.16      3.94 o 
   8   9   1       96.58       96.54      4.81 o 
   9   9   1       82.02       84.34      6.34 o 
   1  10   1       93.45       88.98      1.43 o 
   2  10   1      130.56      121.62      2.95 o 
   3  10   1      220.54      204.12      2.49 o 
   4  10   1       97.35       97.32      2.42 o 
   5  10   1      190.34      176.03      2.57 o 
   6  10   1       13.10       10.05      2.04 o 
   7  10   1       44.54       46.45      2.33 o 
   8  10   1       60.91       60.99      3.24 o 
   9  10   1       52.88       70.59      4.70 o 
   0  11   1      110.37      105.04      2.37 o 
   1  11   1       65.66       62.77      1.24 o 
   2  11   1      310.42      296.88      5.83 o 
   3  11   1      970.07      935.92      9.18 o 
   4  11   1      559.20      552.78      4.19 o 
   5  11   1       16.38       10.70      1.97 o 
   6  11   1       86.57       85.31      2.27 o 
   7  11   1       75.38       72.31      2.50 o 
   8  11   1       25.88       20.34      3.52 o 
   1  12   1      209.07      213.40      3.38 o 
   2  12   1      497.61      500.06      3.89 o 
   3  12   1      173.29      180.64      4.98 o 
   4  12   1       64.98       55.18      2.81 o 
   5  12   1      302.94      303.10      3.49 o 
   6  12   1      384.83      382.61      5.41 o 
   7  12   1       13.02        7.09      2.80 o 
   8  12   1       60.48       58.49      4.36 o 
   0  13   1      286.30      278.70      3.94 o 
   1  13   1       66.90       60.81      2.39 o 
   2  13   1        4.70        3.80      1.86 o 
   3  13   1       80.66       67.72      2.39 o 
   4  13   1      241.26      236.40      3.17 o 
   5  13   1      152.87      140.86      3.39 o 
   6  13   1        0.47       -2.39      2.39 o 
   7  13   1        2.98        2.94      3.12 o 
   1  14   1      262.76      260.21     13.40 o 
   2  14   1      152.65      139.35      4.05 o 
   3  14   1       72.06       63.99      2.18 o 
   4  14   1       54.89       47.88      2.40 o 
   5  14   1      238.28      246.01      3.48 o 
   6  14   1      122.79      132.16      3.28 o 
   0  15   1      323.03      329.96      6.15 o 
   1  15   1       52.97       59.25      7.38 o 
   2  15   1       15.84       12.88      2.72 o 
   3  15   1       59.28       56.16      2.91 o 
   4  15   1       74.88       71.64      5.50 o 
   5  15   1       31.65       26.28      3.03 o 
   1  16   1      123.45      124.00      4.54 o 
   2  16   1       20.81       18.58      3.18 o 
   3  16   1        2.37        0.55      2.51 o 
   4  16   1        7.86        5.67      3.73 o 
   1  17   1       22.73       24.03      4.28 o 
   2  17   1       96.69      120.11      5.00 o 
   0   0   2     5677.61     5802.25     27.21 o 
   2   0   2     8968.49     8957.04    106.31 o 
   4   0   2     1199.75     1214.15      4.95 o 
   6   0   2      240.49      264.93      3.04 o 
   8   0   2      413.19      401.39      3.52 o 
  10   0   2       46.24       49.72      4.65 o 
   1   1   2     2749.18     2910.95      8.59 o 
   2   1   2     5143.45     5176.31     12.08 o 
   3   1   2     1564.41     1606.26      5.03 o 
   4   1   2      243.90      297.37      3.03 o 
   5   1   2     1149.78     1132.86      5.18 o 
   6   1   2      839.26      840.97      7.23 o 
   7   1   2       49.64       41.16      1.15 o 
   8   1   2       40.16       35.24      1.58 o 
   9   1   2      151.68      152.59      3.43 o 
  10   1   2      159.73      153.12      4.17 o 
  11   1   2       78.87       88.37      4.23 o 
   0   2   2     5720.01     5821.43     10.19 o 
   1   2   2     1931.25     2042.61      7.65 o 
   2   2   2     1338.47     1387.92      8.88 o 
   3   2   2      727.64      700.06      3.23 o 
   4   2   2      973.88     1094.25      4.02 o 
   5   2   2      404.70      396.99      2.06 o 
   6   2   2       49.34       51.25      1.05 o 
   7   2   2      341.04      317.45      2.87 o 
   8   2   2      516.90      528.18      7.06 o 
   9   2   2      245.88      250.53      3.27 o 
  10   2   2       85.28       87.88      3.44 o 
  11   2   2      150.64      158.68      4.80 o 
   1   3   2      197.64      247.47      2.98 o 
   2   3   2      187.22      179.02      2.52 o 
   3   3   2      892.83      939.09      2.55 o 
   4   3   2      492.49      511.55      4.50 o 
   5   3   2     1448.34     1408.56      7.02 o 
   6   3   2       25.01       22.96      0.83 o 
   7   3   2      389.25      375.29      4.62 o 
   8   3   2       86.42       93.82      2.26 o 
   9   3   2      781.61      834.34      5.52 o 
  10   3   2       84.07       78.74      3.89 o 
  11   3   2       14.37       11.53      4.72 o 
   0   4   2       37.01       41.96      2.50 o 
   1   4   2      660.32      664.55      5.55 o 
   2   4   2     1204.72     1305.81      7.43 o 
   3   4   2      549.85      498.95      2.16 o 
   4   4   2      782.42      935.81      3.40 o 
   5   4   2      127.47      116.34      1.07 o 
   6   4   2       19.43       22.18      0.97 o 
   7   4   2      824.91      813.18      4.85 o 
   8   4   2      562.90      552.76      6.60 o 
   9   4   2        1.98       -0.25      0.94 o 
  10   4   2       90.29       88.93      2.93 o 
  11   4   2      121.06      132.49      4.71 o 
   1   5   2      624.32      639.37      1.98 o 
   2   5   2     1669.28     1691.43      7.25 o 
   3   5   2      425.69      473.64      2.97 o 
   4   5   2      594.40      587.95      7.01 o 
   5   5   2      315.48      298.97      2.20 o 
   6   5   2      200.66      179.48      1.97 o 
   7   5   2      561.92      548.63      4.17 o 
   8   5   2      158.37      158.19      2.76 o 
   9   5   2      339.63      348.74      5.05 o 
  10   5   2       67.76       71.88      3.21 o 
   0   6   2      547.60      600.53      3.24 o 
   1   6   2      201.43      206.94      1.86 o 
   2   6   2      332.99      308.60      2.69 o 
   3   6   2      419.97      465.46      3.89 o 
   4   6   2     2817.45     2756.21     17.13 o 
   5   6   2      433.42      425.16      3.23 o 
   6   6   2      581.93      586.07      4.18 o 
   7   6   2      163.59      164.71      2.76 o 
   8   6   2      257.54      248.89      5.07 o 
   9   6   2       10.81        9.66      2.80 o 
  10   6   2       54.17       44.44      3.17 o 
   1   7   2      132.22      114.03      2.42 o 
   2   7   2      821.42      817.06      3.33 o 
   3   7   2      249.95      256.52      2.25 o 
   4   7   2       85.69       83.15      1.23 o 
   5   7   2       80.17       80.03      1.70 o 
   6   7   2      613.29      588.34      6.44 o 
   7   7   2      340.46      336.52      3.49 o 
   8   7   2       38.44       38.13      2.31 o 
   9   7   2      103.44      111.27      2.91 o 
  10   7   2       45.28       53.94      3.31 o 
   0   8   2     1272.72     1298.25      5.36 o 
   1   8   2      126.28      137.78      1.64 o 
   2   8   2      134.39      115.92      2.13 o 
   3   8   2       28.34       22.72      0.95 o 
   4   8   2       47.33       40.44      1.10 o 
   5   8   2      369.33      342.93      3.29 o 
   6   8   2       33.26       32.04      1.57 o 
   7   8   2       83.10       81.74      2.73 o 
   8   8   2      343.52      354.00      5.03 o 
   9   8   2       34.42       34.58      2.83 o 
  10   8   2       10.75       14.07      5.31 o 
   1   9   2      466.84      416.95      2.56 o 
   2   9   2      266.23      280.56      2.26 o 
   3   9   2       12.43       15.41      1.01 o 
   4   9   2       24.17       18.32      1.09 o 
   5   9   2      723.32      681.24      6.57 o 
   6   9   2      770.09      738.50      5.02 o 
   7   9   2       21.80       22.17      2.93 o 
   8   9   2        5.87        2.21      3.02 o 
   9   9   2      178.67      202.11     10.94 o 
   0  10   2      239.68      237.13      4.00 o 
   1  10   2      299.98      272.87      2.64 o 
   2  10   2      224.34      220.00      2.58 o 
   3  10   2      465.66      436.87      3.91 o 
   4  10   2       50.92       44.95      1.46 o 
   5  10   2      402.13      407.28      3.80 o 
   6  10   2      317.27      326.07      3.06 o 
   7  10   2      596.43      594.68      4.82 o 
   8  10   2       96.09       99.42      5.82 o 
   1  11   2       91.65      102.96      2.27 o 
   2  11   2      223.05      211.59      5.05 o 
   3  11   2      127.09      120.09      3.67 o 
   4  11   2      177.67      181.01      2.66 o 
   5  11   2      338.98      344.10      3.56 o 
   6  11   2      117.34      118.54      2.49 o 
   7  11   2      236.25      227.19      3.31 o 
   8  11   2       34.56       38.37      3.52 o 
   0  12   2      731.28      702.17      7.36 o 
   1  12   2       40.08       43.08      2.00 o 
   2  12   2      699.02      690.20      8.55 o 
   3  12   2       64.95       66.34      2.00 o 
   4  12   2       30.16       22.76      1.95 o 
   5  12   2       29.69       31.11      2.20 o 
   6  12   2      154.40      158.44      3.46 o 
   7  12   2       12.58       13.51      2.80 o 
   8  12   2       80.97       91.21      4.92 o 
   1  13   2       38.15       39.72      2.79 o 
   2  13   2      198.01      203.51      5.49 o 
   3  13   2        6.07        3.98      2.88 o 
   4  13   2       71.34       72.08      3.26 o 
   5  13   2       39.25       32.05      2.31 o 
   6  13   2      130.60      133.15      4.84 o 
   7  13   2        3.06       -0.23      0.72 o 
   0  14   2      221.00      243.60      5.25 o 
   1  14   2       69.32       68.34      3.52 o 
   2  14   2       16.44       14.05      3.18 o 
   3  14   2        6.72        5.55      2.31 o 
   4  14   2      168.87      175.44      3.69 o 
   5  14   2       62.72       65.08      2.77 o 
   6  14   2       87.25      110.96      3.00 o 
   1  15   2      354.31      373.67      6.61 o 
   2  15   2       29.52       31.07      3.70 o 
   3  15   2       53.77       58.11      3.74 o 
   4  15   2       10.29        7.83      3.71 o 
   5  15   2      105.89      125.52      3.17 o 
   0  16   2      308.61      319.76      6.43 o 
   1  16   2       73.60       83.31      4.17 o 
   2  16   2       53.45       47.62      3.86 o 
   3  16   2      112.37      118.32      4.71 o 
   4  16   2       31.86       22.87      4.56 o 
   1  17   2       25.58       25.54      4.79 o 
   2   0   3     2548.04     2562.95      6.89 o 
   4   0   3     2006.92     2206.30     23.03 o 
   6   0   3      120.87      113.77      2.36 o 
   8   0   3      555.72      557.74      4.18 o 
  10   0   3      347.79      335.86      7.30 o 
   0   1   3    10574.95    10609.67     46.72 o 
   1   1   3      353.19      366.00      2.15 o 
   2   1   3     1313.17     1280.62      7.32 o 
   3   1   3      536.38      516.12      3.02 o 
   4   1   3      485.69      490.06      5.21 o 
   5   1   3      233.78      251.69      2.98 o 
   6   1   3       34.31       38.69      1.11 o 
   7   1   3       31.31       29.57      1.29 o 
   8   1   3      178.30      170.03      2.27 o 
   9   1   3       50.86       50.04      3.20 o 
  10   1   3      255.89      248.55      9.04 o 
  11   1   3       75.54       78.64      5.59 o 
   1   2   3     2517.68     2472.93      4.97 o 
   2   2   3     1306.89     1309.91      4.19 o 
   3   2   3     2473.33     2480.61      7.10 o 
   4   2   3      791.99      864.15      4.52 o 
   5   2   3      836.12      791.61      5.00 o 
   6   2   3      103.36       95.61      1.32 o 
   7   2   3       20.26       12.48      1.25 o 
   8   2   3      135.31      127.43      2.47 o 
   9   2   3       26.71       22.44      2.51 o 
  10   2   3       82.71       77.19      7.84 o 
  11   2   3       30.42       27.36      4.35 o 
   0   3   3       43.79       40.85      0.91 o 
   1   3   3     3036.65     3085.52      7.68 o 
   2   3   3      984.45     1080.09      7.98 o 
   3   3   3     2338.38     2291.92     10.98 o 
   4   3   3      343.49      399.20      5.80 o 
   5   3   3      234.91      248.55      2.59 o 
   6   3   3        1.74        0.20      0.62 o 
   7   3   3       86.18       77.33      1.62 o 
   8   3   3       52.52       54.44      2.12 o 
   9   3   3       52.57       44.35      2.48 o 
  10   3   3       56.16       48.66      4.10 o 
   1   4   3     2131.03     2167.83      7.36 o 
   2   4   3     1116.35     1172.48      7.48 o 
   3   4   3     1134.41     1151.69      8.94 o 
   4   4   3      393.40      437.10      2.96 o 
   5   4   3       76.59       71.48      1.71 o 
   6   4   3        1.26       -0.02      0.85 o 
   7   4   3      315.47      307.49      3.28 o 
   8   4   3      190.39      194.29      2.93 o 
   9   4   3       22.97       16.88      2.57 o 
  10   4   3       28.48       26.53      3.20 o 
   0   5   3      193.26      162.91      2.58 o 
   1   5   3     2247.54     2421.01      8.79 o 
   2   5   3      973.22     1107.79      9.90 o 
   3   5   3      380.45      376.26      8.18 o 
   4   5   3      952.32      920.61      5.04 o 
   5   5   3       63.50       71.17      1.60 o 
   6   5   3      136.62      132.21      1.86 o 
   7   5   3      136.78      127.85      2.43 o 
   8   5   3       57.16       60.62      2.26 o 
   9   5   3       61.88       56.07      3.42 o 
  10   5   3      120.16      133.91      3.26 o 
   1   6   3     1236.71     1290.50      6.19 o 
   2   6   3     2173.85     2074.62      9.71 o 
   3   6   3       91.43       93.25      2.70 o 
   4   6   3      262.88      280.46      3.24 o 
   5   6   3      148.19      136.92      1.76 o 
   6   6   3       43.72       40.39      1.90 o 
   7   6   3       49.90       53.72      2.06 o 
   8   6   3       37.57       36.30      2.27 o 
   9   6   3       56.41       54.24      2.82 o 
  10   6   3      371.85      389.66      4.48 o 
   0   7   3     2317.27     2282.67      8.98 o 
   1   7   3       55.01       60.31      1.00 o 
   2   7   3      196.59      201.04      2.34 o 
   3   7   3       76.69       70.79      1.47 o 
   4   7   3     1066.87     1067.57      5.12 o 
   5   7   3      417.86      428.70      2.89 o 
   6   7   3      298.04      297.92      4.86 o 
   7   7   3       30.79       29.36      2.14 o 
   8   7   3        3.90        0.43      2.24 o 
   9   7   3       18.97       13.58      2.95 o 
  10   7   3      125.74      146.09      3.48 o 
   1   8   3     1160.73     1177.00     12.65 o 
   2   8   3      415.74      364.14      2.13 o 
   3   8   3        1.79        0.72      0.66 o 
   4   8   3      128.26      109.94      2.41 o 
   5   8   3       86.04       82.77      2.19 o 
   6   8   3      127.07      118.46      2.38 o 
   7   8   3       19.37       13.29      2.06 o 
   8   8   3       50.77       53.52      2.37 o 
   9   8   3       63.20       73.92      3.06 o 
   0   9   3      144.40      151.61      3.43 o 
   1   9   3      245.31      218.22      1.85 o 
   2   9   3       31.44       29.12      1.26 o 
   3   9   3      116.45      119.28      1.71 o 
   4   9   3      211.06      212.39      2.22 o 
   5   9   3      243.98      246.80      3.48 o 
   6   9   3       79.31       82.03      2.80 o 
   7   9   3      252.73      256.96      3.40 o 
   8   9   3        1.61       -1.97      1.97 o 
   9   9   3       25.18       19.66      3.33 o 
   1  10   3     1112.86     1128.89      4.88 o 
   2  10   3       14.03       10.66      1.36 o 
   3  10   3      222.03      222.70      4.18 o 
   4  10   3       68.36       68.27      2.11 o 
   5  10   3        1.55        2.10      2.03 o 
   6  10   3       26.83       28.69      2.11 o 
   7  10   3       60.45       53.41      2.58 o 
   8  10   3       40.54       27.07      3.56 o 
   9  10   3       55.98       52.37      5.69 o 
   0  11   3      907.86      899.21      7.96 o 
   1  11   3      988.28      997.43      5.97 o 
   2  11   3       25.71       26.57      1.93 o 
   3  11   3      305.89      293.26      2.64 o 
   4  11   3      111.82      102.42      2.18 o 
   5  11   3       26.22       21.84      1.96 o 
   6  11   3       93.21       83.90      2.34 o 
   7  11   3      151.02      143.43      2.94 o 
   8  11   3      111.26      116.05      3.12 o 
   1  12   3      300.54      300.67      3.69 o 
   2  12   3      217.67      209.30      4.58 o 
   3  12   3       74.52       78.67      2.14 o 
   4  12   3       53.25       49.61      2.25 o 
   5  12   3       24.13       19.05      2.24 o 
   6  12   3      234.14      260.19      3.57 o 
   7  12   3      258.45      269.47      4.64 o 
   0  13   3      873.26      873.59      8.74 o 
   1  13   3        1.75        0.59      1.86 o 
   2  13   3       87.94       75.46      3.56 o 
   3  13   3        0.89       -1.70      2.03 o 
   4  13   3      118.58      122.50      3.14 o 
   5  13   3       43.25       42.83      2.85 o 
   6  13   3       63.58       51.89      3.23 o 
   7  13   3       35.99       34.41      4.87 o 
   1  14   3       12.04        9.30      2.34 o 
   2  14   3      323.51      348.08      6.25 o 
   3  14   3       77.55       78.65      4.01 o 
   4  14   3       50.14       44.34      5.04 o 
   5  14   3       63.97       61.99      3.30 o 
   6  14   3       91.22      100.07      3.78 o 
   0  15   3      198.92      190.92      5.13 o 
   1  15   3      179.38      176.76      5.07 o 
   2  15   3       12.00       10.57      3.70 o 
   3  15   3       10.75       11.31      4.24 o 
   4  15   3       67.05       67.37      4.35 o 
   5  15   3        7.68       10.00      4.06 o 
   1  16   3        7.99        9.25      4.56 o 
   2  16   3       59.49       63.70      4.35 o 
   3  16   3       71.30       76.51      4.29 o 
   0   0   4     8795.87     8990.55     29.02 o 
   2   0   4      538.94      588.60     10.04 o 
   4   0   4     2691.23     2643.21      8.53 o 
   6   0   4      637.86      670.33     10.81 o 
   8   0   4       71.77       79.02      2.17 o 
  10   0   4       41.60       26.82      5.14 o 
   1   1   4      888.31      968.81      3.33 o 
   2   1   4     1470.20     1430.21     11.23 o 
   3   1   4     1232.87     1319.51      9.14 o 
   4   1   4      902.09      912.76      4.75 o 
   5   1   4      192.92      158.89      1.51 o 
   6   1   4      489.79      491.88      3.79 o 
   7   1   4       53.08       49.35      1.38 o 
   8   1   4       19.02       19.41      1.88 o 
   9   1   4       52.34       47.96      2.03 o 
  10   1   4       91.90       94.15      3.65 o 
   0   2   4      141.11      140.15      1.34 o 
   1   2   4      960.07      960.58      5.07 o 
   2   2   4      648.24      733.79      2.78 o 
   3   2   4       70.36       55.12      0.97 o 
   4   2   4     1241.09     1206.70      4.92 o 
   5   2   4      319.80      347.83      4.50 o 
   6   2   4       99.36      113.48      1.47 o 
   7   2   4      614.56      612.95      8.62 o 
   8   2   4       12.36        8.98      1.92 o 
   9   2   4        5.91        4.14      4.30 o 
  10   2   4       19.70       11.35      3.87 o 
   1   3   4     1442.96     1451.90      8.17 o 
   2   3   4     1401.31     1548.58      9.08 o 
   3   3   4      341.07      291.32      1.78 o 
   4   3   4        8.71        6.45      0.79 o 
   5   3   4      269.27      237.15      5.77 o 
   6   3   4       54.23       47.00      1.42 o 
   7   3   4      385.87      386.42      3.07 o 
   8   3   4       66.17       73.11      2.28 o 
   9   3   4      122.06      128.63      2.83 o 
  10   3   4       38.04       28.47      3.32 o 
   0   4   4      707.70      780.45      9.57 o 
   1   4   4     1081.37     1139.79      7.40 o 
   2   4   4      751.90      821.86      3.64 o 
   3   4   4     1200.22     1263.14     12.05 o 
   4   4   4       49.31       59.30      1.23 o 
   5   4   4       21.85       21.26      1.21 o 
   6   4   4      278.74      280.42      3.31 o 
   7   4   4      687.09      696.39      5.29 o 
   8   4   4       85.18       92.82      2.35 o 
   9   4   4       47.39       38.23      2.69 o 
  10   4   4       18.28       19.70      3.39 o 
   1   5   4      567.29      525.12      4.01 o 
   2   5   4     1122.03     1142.88      5.16 o 
   3   5   4       11.86       11.50      0.76 o 
   4   5   4       36.93       32.51      1.97 o 
   5   5   4       28.53       20.83      1.26 o 
   6   5   4      523.06      501.03      3.32 o 
   7   5   4      396.20      379.46      8.63 o 
   8   5   4       56.84       52.46      2.30 o 
   9   5   4      357.18      371.57      5.85 o 
  10   5   4       35.86       24.82      3.50 o 
   0   6   4     2894.95     2861.68     18.39 o 
   1   6   4       30.77       30.66      1.11 o 
   2   6   4      239.45      253.76      1.57 o 
   3   6   4       37.80       36.92      1.10 o 
   4   6   4      311.38      285.94      3.52 o 
   5   6   4       66.86       59.64      2.63 o 
   6   6   4       54.83       48.18      1.63 o 
   7   6   4        6.68        3.80      2.02 o 
   8   6   4      124.02      132.48      2.77 o 
   9   6   4       42.16       36.82      2.81 o 
  10   6   4      110.22      113.72      3.53 o 
   1   7   4      179.54      178.13      1.45 o 
   2   7   4      595.14      593.57      6.42 o 
   3   7   4       91.27       79.98      2.72 o 
   4   7   4      578.01      577.33      3.95 o 
   5   7   4       32.33       35.64      1.45 o 
   6   7   4      196.66      193.48      4.67 o 
   7   7   4        5.77        3.80      2.18 o 
   8   7   4       63.28       60.27      2.69 o 
   9   7   4       95.76       97.23      2.88 o 
   0   8   4     1440.03     1495.43      6.21 o 
   1   8   4      281.15      269.80      2.04 o 
   2   8   4      264.99      281.54      3.14 o 
   3   8   4       47.82       57.18      1.56 o 
   4   8   4      258.08      241.78      2.76 o 
   5   8   4      215.34      190.97      3.14 o 
   6   8   4       22.31       19.87      2.02 o 
   7   8   4      181.57      179.15      3.20 o 
   8   8   4      201.60      201.80      4.58 o 
   9   8   4       25.65       22.40      3.16 o 
   1   9   4     1001.88     1010.70      7.79 o 
   2   9   4      421.55      438.87      3.64 o 
   3   9   4      346.36      342.68      3.35 o 
   4   9   4       53.96       60.97      1.61 o 
   5   9   4      247.04      240.66      3.90 o 
   6   9   4       17.01       13.59      1.86 o 
   7   9   4      119.20      110.59      2.65 o 
   8   9   4       62.46       65.41      2.86 o 
   9   9   4       23.99       20.82      3.75 o 
   0  10   4      463.69      468.77      6.81 o 
   1  10   4      241.81      233.06      2.14 o 
   2  10   4       49.35       42.74      1.66 o 
   3  10   4      674.43      653.55      6.55 o 
   4  10   4      100.90       90.74      2.45 o 
   5  10   4       61.71       51.65      2.05 o 
   6  10   4       33.23       30.37      2.16 o 
   7  10   4      112.90      117.96      8.86 o 
   8  10   4       15.08       16.44      4.03 o 
   1  11   4      254.62      245.48      4.25 o 
   2  11   4      241.43      243.54      3.16 o 
   3  11   4      320.36      301.30      3.20 o 
   4  11   4       89.47       88.89      2.26 o 
   5  11   4      352.75      358.45      3.83 o 
   6  11   4       10.50        7.73      2.29 o 
   7  11   4        4.75        2.21      2.73 o 
   8  11   4       89.11       86.08      3.75 o 
   0  12   4      517.45      547.22      6.84 o 
   1  12   4       39.87       36.55      1.75 o 
   2  12   4       88.93       82.13      2.34 o 
   3  12   4       63.75       54.02      4.23 o 
   4  12   4      160.98      162.82      3.35 o 
   5  12   4       25.00       21.93      2.45 o 
   6  12   4       12.27       12.80      2.72 o 
   7  12   4       29.95       24.00      3.02 o 
   1  13   4       21.53       17.43      2.39 o 
   2  13   4      294.78      298.29      8.76 o 
   3  13   4        4.61        1.38      3.62 o 
   4  13   4      186.30      183.43      4.42 o 
   5  13   4       34.33       31.45      2.74 o 
   6  13   4       16.60       22.75      3.50 o 
   0  14   4      152.37      152.73      4.54 o 
   1  14   4       24.76       23.67      2.42 o 
   2  14   4        0.49       -0.02      0.14 o 
   3  14   4       77.46       73.92      3.91 o 
   4  14   4      200.89      213.92      5.69 o 
   5  14   4       58.83       53.79      4.72 o 
   1  15   4       71.95       74.53      5.84 o 
   2  15   4       34.97       32.25      4.26 o 
   3  15   4       53.23       56.48      4.45 o 
   4  15   4        4.80        3.88      4.84 o 
   0  16   4       35.11       35.41      4.64 o 
   1  16   4      124.65      130.57      4.92 o 
   2  16   4       12.92       20.64      4.53 o 
   2   0   5      873.68      800.50      4.06 o 
   4   0   5      378.99      370.46      3.86 o 
   6   0   5     1644.36     1675.34      6.58 o 
   8   0   5       10.02        6.39      2.90 o 
  10   0   5       92.04       95.19      5.56 o 
   0   1   5      195.95      194.56      1.68 o 
   1   1   5      470.52      534.20      4.73 o 
   2   1   5      289.61      287.57      2.10 o 
   3   1   5      445.16      412.85      3.63 o 
   4   1   5      151.62      150.32      1.58 o 
   5   1   5      233.84      211.76      3.19 o 
   6   1   5      235.51      207.10      3.52 o 
   7   1   5       91.26       82.68      1.52 o 
   8   1   5      401.45      408.72      3.68 o 
   9   1   5       58.65       56.06      2.78 o 
  10   1   5       64.46       67.73      4.03 o 
   1   2   5       83.42       65.24      0.91 o 
   2   2   5      240.97      274.93      3.14 o 
   3   2   5       10.10        5.21      0.87 o 
   4   2   5      600.53      589.06      4.89 o 
   5   2   5     1560.94     1541.52     12.05 o 
   6   2   5      195.24      184.20      3.52 o 
   7   2   5       90.56       79.98      1.83 o 
   8   2   5      199.08      203.17      2.62 o 
   9   2   5       46.92       49.45      2.66 o 
  10   2   5       60.98       57.06      3.41 o 
   0   3   5     2393.13     2657.35     51.34 o 
   1   3   5      228.64      219.27      1.90 o 
   2   3   5      515.37      561.43      3.18 o 
   3   3   5      594.17      513.41      4.62 o 
   4   3   5      243.27      247.03      2.56 o 
   5   3   5     1033.92     1025.38      5.86 o 
   6   3   5      336.84      356.79      4.86 o 
   7   3   5      648.43      695.31      7.35 o 
   8   3   5      252.22      253.16      3.83 o 
   9   3   5       63.42       55.29      2.55 o 
  10   3   5       19.76       14.51      3.23 o 
   1   4   5      358.68      372.94      3.09 o 
   2   4   5      338.91      366.81      3.66 o 
   3   4   5       44.57       41.96      0.99 o 
   4   4   5      107.28       95.34      2.34 o 
   5   4   5      449.33      440.04      7.15 o 
   6   4   5       25.39       19.24      1.49 o 
   7   4   5      980.72      966.59     10.98 o 
   8   4   5      246.79      246.02      5.35 o 
   9   4   5      317.20      344.96      4.90 o 
  10   4   5       52.08       41.93      3.25 o 
   0   5   5      120.77      106.69      1.51 o 
   1   5   5       42.79       57.30      1.05 o 
   2   5   5      108.53      107.33      1.74 o 
   3   5   5      200.21      203.15      2.32 o 
   4   5   5      479.42      496.39      7.18 o 
   5   5   5      168.52      168.26      2.11 o 
   6   5   5      226.25      215.45      2.47 o 
   7   5   5      103.83      105.92      4.19 o 
   8   5   5      343.98      355.86      4.04 o 
   9   5   5       43.86       40.37      2.89 o 
  10   5   5       12.60        7.99      3.67 o 
   1   6   5       42.25       43.52      0.92 o 
   2   6   5      170.98      155.37      2.07 o 
   3   6   5       94.90      112.99      1.91 o 
   4   6   5       29.45       25.24      1.90 o 
   5   6   5       55.09       41.53      1.55 o 
   6   6   5      442.68      415.19      3.27 o 
   7   6   5        1.04       -0.63      0.91 o 
   8   6   5       19.79       20.54      2.46 o 
   9   6   5      102.69       97.35      3.00 o 
   0   7   5      150.14      120.16      2.03 o 
   1   7   5      106.32      108.03      1.28 o 
   2   7   5       65.92       67.39      1.12 o 
   3   7   5      154.90      150.53      3.02 o 
   4   7   5      642.44      626.67      4.17 o 
   5   7   5        0.32       -0.18      0.78 o 
   6   7   5       68.09       55.14      1.82 o 
   7   7   5        6.60        5.43      2.41 o 
   8   7   5      251.95      241.87      5.20 o 
   9   7   5       69.19       59.72      3.34 o 
   1   8   5      540.21      530.70      2.58 o 
   2   8   5      300.85      291.96      2.35 o 
   3   8   5      215.85      231.63      3.83 o 
   4   8   5      107.06       90.87      2.04 o 
   5   8   5      231.61      212.95      2.46 o 
   6   8   5      298.78      284.51      4.18 o 
   7   8   5       33.40       29.56      2.65 o 
   8   8   5        9.93        7.81      2.91 o 
   9   8   5      174.02      193.42      4.47 o 
   0   9   5      491.23      507.89      6.21 o 
   1   9   5       96.36       95.69      1.64 o 
   2   9   5      339.03      341.06      4.08 o 
   3   9   5      221.19      218.63      2.73 o 
   4   9   5      109.27       99.14      2.23 o 
   5   9   5      119.70      108.09      2.85 o 
   6   9   5       51.30       47.24      2.33 o 
   7   9   5      291.43      299.54     12.37 o 
   8   9   5      144.24      148.27      3.33 o 
   1  10   5      443.50      467.96      3.11 o 
   2  10   5      282.96      293.86      3.51 o 
   3  10   5      283.88      280.60      3.15 o 
   4  10   5       22.12       12.21      1.95 o 
   5  10   5      309.86      310.32      4.40 o 
   6  10   5       92.07       87.03      3.52 o 
   7  10   5       52.84       45.47      3.80 o 
   8  10   5       20.54       16.87      3.78 o 
   0  11   5       11.29        7.42      2.02 o 
   1  11   5      128.05      134.73      2.93 o 
   2  11   5      191.65      192.89      2.33 o 
   3  11   5      271.32      282.14      4.67 o 
   4  11   5       25.46       19.49      2.07 o 
   5  11   5       32.14       25.42      2.82 o 
   6  11   5       59.52       58.09      2.73 o 
   7  11   5       33.64       35.80      3.01 o 
   1  12   5       13.11       10.27      1.91 o 
   2  12   5      160.73      158.23      2.29 o 
   3  12   5      187.74      192.62      2.99 o 
   4  12   5      231.59      221.77      4.01 o 
   5  12   5       78.69       74.30      3.11 o 
   6  12   5      237.36      279.12      7.07 o 
   7  12   5       11.51        5.05      4.71 o 
   0  13   5       87.13      107.18      3.93 o 
   1  13   5       48.80       47.11      2.02 o 
   2  13   5       39.52       40.70      1.93 o 
   3  13   5      147.06      166.89      7.25 o 
   4  13   5      299.78      309.86      4.63 o 
   5  13   5       28.21       23.89      3.36 o 
   6  13   5        8.52        3.64      5.06 o 
   1  14   5       28.23       26.47      2.79 o 
   2  14   5       89.82       94.31      2.74 o 
   3  14   5       77.57       77.62      3.27 o 
   4  14   5        4.42        3.52      3.28 o 
   5  14   5      104.63      123.45      3.76 o 
   0  15   5       18.77       19.38      4.37 o 
   1  15   5       23.15       23.38      3.03 o 
   2  15   5       10.64        6.84      3.76 o 
   3  15   5       64.92       61.72      5.23 o 
   1  16   5        8.19        6.07      3.73 o 
   0   0   6      406.93      346.32      2.78 o 
   2   0   6      257.98      224.15      3.04 o 
   4   0   6      837.88      783.90      4.15 o 
   6   0   6      391.66      427.82      4.93 o 
   8   0   6      179.21      174.76      6.24 o 
  10   0   6       29.68       32.41      7.09 o 
   1   1   6       28.68       39.76      0.75 o 
   2   1   6     1296.72     1225.44      8.35 o 
   3   1   6       78.94       80.96      1.22 o 
   4   1   6       95.55      104.04      2.53 o 
   5   1   6      469.28      476.30      9.07 o 
   6   1   6      979.10      966.76      7.00 o 
   7   1   6       10.88       10.16      2.01 o 
   8   1   6       39.85       37.75      1.98 o 
   9   1   6       29.62       28.99      2.66 o 
  10   1   6       21.27       15.56      3.60 o 
   0   2   6     1271.74     1257.00      9.05 o 
   1   2   6      704.36      715.00      6.27 o 
   2   2   6       20.14       23.18      1.11 o 
   3   2   6      582.63      580.60      3.37 o 
   4   2   6       67.73       65.69      1.65 o 
   5   2   6       13.24       10.88      1.65 o 
   6   2   6      890.77      903.70     16.14 o 
   7   2   6       24.91       16.62      2.22 o 
   8   2   6      364.49      361.97      3.43 o 
   9   2   6      102.62       94.45      4.11 o 
  10   2   6       77.68       69.80      5.21 o 
   1   3   6      541.44      524.28      4.24 o 
   2   3   6       66.01       74.37      1.12 o 
   3   3   6      650.42      632.98      5.68 o 
   4   3   6       24.99       29.80      1.48 o 
   5   3   6      246.75      235.52      2.90 o 
   6   3   6       51.06       50.57      2.72 o 
   7   3   6       39.36       39.65      2.03 o 
   8   3   6       11.17       12.15      2.33 o 
   9   3   6       48.94       56.39      3.17 o 
   0   4   6      705.64      860.34     10.02 o 
   1   4   6     1312.81     1220.60      4.51 o 
   2   4   6      573.93      592.46      2.56 o 
   3   4   6      367.11      365.82      2.78 o 
   4   4   6      276.11      283.28      2.99 o 
   5   4   6      221.75      201.37      2.79 o 
   6   4   6       31.88       22.94      1.91 o 
   7   4   6      273.28      261.48      3.42 o 
   8   4   6        4.65        2.21      3.11 o 
   9   4   6       57.09       53.78      4.28 o 
   1   5   6      516.88      538.29      2.28 o 
   2   5   6     1078.20     1008.84      3.30 o 
   3   5   6       22.52       29.57      1.44 o 
   4   5   6       14.99       18.38      1.68 o 
   5   5   6      150.04      148.14      2.51 o 
   6   5   6       75.24       68.98      2.73 o 
   7   5   6       81.50       77.78      2.07 o 
   8   5   6       17.04       19.44      3.31 o 
   9   5   6       72.55       76.19      3.47 o 
   0   6   6      713.70      707.87      3.81 o 
   1   6   6       57.84       54.28      1.51 o 
   2   6   6      128.42      135.33      2.49 o 
   3   6   6        3.84        3.02      1.52 o 
   4   6   6      535.95      561.59      4.16 o 
   5   6   6       66.39       59.29      1.92 o 
   6   6   6       77.70       78.42      2.33 o 
   7   6   6       47.38       40.45      2.40 o 
   8   6   6      197.45      197.58      4.14 o 
   9   6   6       87.51       83.00      3.23 o 
   1   7   6      145.87      141.41      1.53 o 
   2   7   6      535.28      512.72      3.03 o 
   3   7   6       97.15       93.80      1.72 o 
   4   7   6       13.14        9.51      1.73 o 
   5   7   6      107.78       97.46      2.25 o 
   6   7   6      229.48      220.11      3.43 o 
   7   7   6       27.53       19.28      2.76 o 
   8   7   6       70.46       67.42      2.95 o 
   9   7   6       14.06       10.09      3.68 o 
   0   8   6     1296.00     1263.36      8.56 o 
   1   8   6       62.57       65.48      1.28 o 
   2   8   6      257.04      272.10      2.40 o 
   3   8   6       54.96       50.06      1.88 o 
   4   8   6      218.52      214.41      2.90 o 
   5   8   6      115.03      117.23      2.43 o 
   6   8   6       12.31       11.78      2.23 o 
   7   8   6       78.41       86.50      2.84 o 
   8   8   6       59.17       52.16      3.24 o 
   1   9   6     1051.66     1101.68      6.25 o 
   2   9   6      314.52      325.25      2.72 o 
   3   9   6       25.13       25.23      1.84 o 
   4   9   6      157.71      167.11      2.74 o 
   5   9   6       12.80       10.92      2.81 o 
   6   9   6       62.54       48.99      3.88 o 
   7   9   6       24.81       19.99      3.53 o 
   8   9   6        7.67        7.95      4.07 o 
   0  10   6      172.30      176.11      3.29 o 
   1  10   6      473.39      498.59      3.51 o 
   2  10   6      190.97      197.87      2.35 o 
   3  10   6      480.66      485.30      4.12 o 
   4  10   6       48.61       44.09      2.15 o 
   5  10   6       59.26       52.59      3.89 o 
   6  10   6        5.36        1.14      2.55 o 
   7  10   6       30.49       34.13      5.68 o 
   1  11   6       84.83       89.64      2.20 o 
   2  11   6      187.19      206.70      2.50 o 
   3  11   6       45.01       45.16      2.13 o 
   4  11   6       87.70       82.78      2.46 o 
   5  11   6       80.75       74.27      4.99 o 
   6  11   6       63.07       56.60      3.57 o 
   7  11   6       73.50       76.27      4.01 o 
   0  12   6      227.17      241.86      5.12 o 
   1  12   6      128.93      129.24      2.61 o 
   2  12   6       77.03       76.43      2.02 o 
   3  12   6       46.58       47.76      3.47 o 
   4  12   6       73.27       84.88      2.67 o 
   5  12   6        6.55        4.81      3.33 o 
   6  12   6        2.28       -1.52      2.77 o 
   1  13   6       20.44       19.68      2.35 o 
   2  13   6      190.30      213.51      2.80 o 
   3  13   6       32.04       25.22      2.81 o 
   4  13   6        6.00        5.45      3.47 o 
   5  13   6       33.74       27.16      3.66 o 
   0  14   6      145.19      159.35      4.89 o 
   1  14   6       11.47       12.84      2.76 o 
   2  14   6       20.54       20.19      2.41 o 
   3  14   6       46.21       58.80      3.69 o 
   4  14   6       78.58       81.11      4.20 o 
   1  15   6       33.12       30.14      3.01 o 
   2  15   6      118.76      132.80      9.87 o 
   2   0   7      890.42      891.28      7.79 o 
   4   0   7      363.63      365.87      4.87 o 
   6   0   7      285.13      267.71      6.60 o 
   8   0   7       14.17        9.95      3.75 o 
   0   1   7     1355.55     1312.99      4.01 o 
   1   1   7      340.90      338.85      1.63 o 
   2   1   7       53.57       46.00      1.06 o 
   3   1   7        1.17        0.93      0.68 o 
   4   1   7     1022.94      986.30      9.21 o 
   5   1   7       41.34       39.13      1.46 o 
   6   1   7       76.69       77.45      2.05 o 
   7   1   7       15.77       14.88      2.35 o 
   8   1   7       91.83       84.18      3.55 o 
   9   1   7       15.64       10.88      3.03 o 
   1   2   7      189.46      148.43      1.31 o 
   2   2   7      556.34      533.16      7.55 o 
   3   2   7     1941.13     1904.06      7.59 o 
   4   2   7      618.47      620.51      3.68 o 
   5   2   7      398.35      394.92      3.65 o 
   6   2   7       78.67       70.52      3.08 o 
   7   2   7       39.43       33.13      2.58 o 
   8   2   7       50.09       37.30      2.58 o 
   9   2   7       40.29       47.28      3.17 o 
   0   3   7      127.80      125.10      5.02 o 
   1   3   7      207.21      189.59      1.56 o 
   2   3   7       90.22       88.77      1.40 o 
   3   3   7      516.70      494.00      3.08 o 
   4   3   7        9.86        6.92      1.52 o 
   5   3   7      144.51      128.64      3.58 o 
   6   3   7       82.11       70.91      2.17 o 
   7   3   7      289.43      303.86      3.79 o 
   8   3   7       77.87       71.96      2.87 o 
   9   3   7       26.56       19.87      4.39 o 
   1   4   7      737.56      748.47      5.30 o 
   2   4   7       95.15      108.49      1.74 o 
   3   4   7      123.87      135.02      2.00 o 
   4   4   7      359.55      362.55      5.01 o 
   5   4   7      196.19      186.80      2.85 o 
   6   4   7       49.76       43.41      2.22 o 
   7   4   7      150.85      134.53      3.52 o 
   8   4   7       15.45        7.52      2.84 o 
   9   4   7      203.32      228.27      4.95 o 
   0   5   7      338.66      342.91      5.03 o 
   1   5   7      546.84      563.79      2.84 o 
   2   5   7       45.94       50.39      1.91 o 
   3   5   7       75.55       75.33      1.68 o 
   4   5   7      149.83      136.09      2.50 o 
   5   5   7       69.77       60.68      2.07 o 
   6   5   7        7.65        5.68      2.14 o 
   7   5   7       95.50      104.39      2.70 o 
   8   5   7        9.78        8.05      3.98 o 
   9   5   7       42.71       39.45      5.24 o 
   1   6   7      764.17      769.08      3.26 o 
   2   6   7      827.48      832.72      8.54 o 
   3   6   7        9.08        8.83      1.85 o 
   4   6   7       51.79       50.77      1.92 o 
   5   6   7        6.09        3.28      2.20 o 
   6   6   7      171.26      164.22      2.94 o 
   7   6   7       24.79       16.05      2.63 o 
   8   6   7       88.77       86.23      3.84 o 
   0   7   7     3259.40     3358.70     19.23 o 
   1   7   7      216.10      247.63      2.58 o 
   2   7   7      146.10      146.78      1.79 o 
   3   7   7        6.97        3.42      1.65 o 
   4   7   7       97.23       96.85      2.32 o 
   5   7   7       14.31       12.07      2.26 o 
   6   7   7       24.69       23.94      2.36 o 
   7   7   7        1.83       -2.46      3.32 o 
   8   7   7       69.56       76.27      4.38 o 
   1   8   7      445.74      474.21      3.56 o 
   2   8   7      133.38      128.81      1.93 o 
   3   8   7      130.07      118.10      3.26 o 
   4   8   7      143.76      132.06      2.63 o 
   5   8   7       19.92       16.83      2.22 o 
   6   8   7       34.10       32.95      2.45 o 
   7   8   7        7.69        9.40      3.49 o 
   8   8   7       78.77       89.74      6.35 o 
   0   9   7      742.60      774.75      9.14 o 
   1   9   7       18.33       18.83      1.48 o 
   2   9   7      298.03      301.84      2.75 o 
   3   9   7      110.48      117.59      2.51 o 
   4   9   7       44.05       40.57      2.20 o 
   5   9   7      138.46      134.38      3.50 o 
   6   9   7       31.92       25.11      3.08 o 
   7   9   7      233.29      243.51      6.93 o 
   1  10   7      135.90      138.40      1.97 o 
   2  10   7       76.65       73.05      1.86 o 
   3  10   7      310.90      309.60      3.60 o 
   4  10   7      108.84      100.39      2.68 o 
   5  10   7      247.53      269.72      6.38 o 
   6  10   7       25.07       21.31      5.11 o 
   0  11   7      235.64      263.56     11.07 o 
   1  11   7      279.58      288.47      2.93 o 
   2  11   7       47.79       48.09      1.95 o 
   3  11   7      133.06      142.40      2.84 o 
   4  11   7       49.13       47.23      2.63 o 
   5  11   7        0.79       -1.65      1.65 o 
   6  11   7       25.77       26.26      3.82 o 
   1  12   7       19.52       14.26      2.16 o 
   2  12   7      172.80      179.17      2.60 o 
   3  12   7      152.93      156.07      3.03 o 
   4  12   7        1.00        0.06      3.17 o 
   5  12   7       59.27       56.60      3.72 o 
   0  13   7      519.81      571.87      7.87 o 
   1  13   7        3.89        1.34      1.12 o 
   2  13   7       18.05       19.01      2.42 o 
   3  13   7       31.00       25.64      3.06 o 
   4  13   7       77.21       80.61      3.61 o 
   1  14   7       21.54       24.15      2.64 o 
   2  14   7      218.25      268.66      5.28 o 
   0   0   8      280.44      275.55      5.07 o 
   2   0   8       10.00        5.54      1.51 o 
   4   0   8      735.76      736.35      4.69 o 
   6   0   8      234.18      222.48      4.35 o 
   8   0   8      210.38      210.65      6.90 o 
   1   1   8       97.41       75.43      1.36 o 
   2   1   8      182.88      180.45      2.83 o 
   3   1   8       79.62       78.49      1.39 o 
   4   1   8       16.21       14.65      1.71 o 
   5   1   8      448.80      456.89      3.80 o 
   6   1   8      504.59      496.08      7.65 o 
   7   1   8       31.80       25.63      2.75 o 
   8   1   8      187.10      207.66      4.63 o 
   0   2   8       12.17        6.54      1.41 o 
   1   2   8       14.04       11.33      1.03 o 
   2   2   8      327.95      335.44      2.44 o 
   3   2   8      518.33      482.35      3.19 o 
   4   2   8       20.05       14.00      1.64 o 
   5   2   8      114.88      105.95      2.43 o 
   6   2   8       49.09       41.66      2.77 o 
   7   2   8      263.59      278.24      4.98 o 
   8   2   8      326.90      334.96      4.44 o 
   1   3   8      265.47      270.73      3.94 o 
   2   3   8      210.71      226.05      2.33 o 
   3   3   8       85.35       73.99      1.82 o 
   4   3   8       78.92       84.65      2.40 o 
   5   3   8      415.71      400.33      3.39 o 
   6   3   8       41.10       34.81      2.55 o 
   7   3   8      283.27      269.99      4.56 o 
   8   3   8        4.86        5.18      3.93 o 
   0   4   8       50.28       54.39      1.83 o 
   1   4   8      227.51      236.50      2.88 o 
   2   4   8      290.41      283.17      3.44 o 
   3   4   8      417.83      413.94      3.41 o 
   4   4   8       96.57      105.79      2.04 o 
   5   4   8       96.27       89.59      2.07 o 
   6   4   8       55.03       45.97      1.97 o 
   7   4   8      149.55      161.71      7.18 o 
   8   4   8       10.07        9.63      3.41 o 
   1   5   8      144.82      128.74      2.01 o 
   2   5   8      280.29      292.00      3.23 o 
   3   5   8      481.72      476.16      3.53 o 
   4   5   8       92.67       83.10      1.98 o 
   5   5   8      145.51      131.98      3.74 o 
   6   5   8      123.21      127.72      2.65 o 
   7   5   8       27.84       29.75      2.97 o 
   8   5   8       62.13       57.61      4.01 o 
   0   6   8       65.21       54.69      2.37 o 
   1   6   8       63.28       55.79      1.75 o 
   2   6   8      199.86      210.25      5.39 o 
   3   6   8       39.50       37.98      1.79 o 
   4   6   8      250.14      242.57      4.32 o 
   5   6   8        2.73       -0.20      2.57 o 
   6   6   8       48.77       43.80      2.72 o 
   7   6   8       53.78       52.05      3.04 o 
   8   6   8      251.48      276.89      5.30 o 
   1   7   8      113.96      106.24      1.69 o 
   2   7   8       89.04       87.21      1.95 o 
   3   7   8        9.11       13.72      1.77 o 
   4   7   8       39.14       35.24      1.93 o 
   5   7   8       83.72       82.40      2.64 o 
   6   7   8      340.70      339.64      5.58 o 
   7   7   8       20.59       17.79      3.27 o 
   0   8   8      557.73      601.50      8.29 o 
   1   8   8        3.31        0.61      0.80 o 
   2   8   8       29.50       23.43      1.74 o 
   3   8   8      147.53      156.41      4.35 o 
   4   8   8      384.52      376.49      8.29 o 
   5   8   8      113.56       97.96      2.70 o 
   6   8   8      108.02      100.11      3.84 o 
   7   8   8      138.13      145.38      4.20 o 
   1   9   8      463.26      497.02      5.05 o 
   2   9   8       76.21       72.47      6.24 o 
   3   9   8       14.25        9.96      2.15 o 
   4   9   8       71.75       81.14      3.21 o 
   5   9   8      128.30      137.62      5.28 o 
   6   9   8      119.04      101.61      4.88 o 
   0  10   8      188.40      191.49      3.61 o 
   1  10   8      140.93      157.45      2.79 o 
   2  10   8        4.38        0.83      1.13 o 
   3  10   8      211.39      214.59      3.34 o 
   4  10   8       28.94       32.50      2.69 o 
   5  10   8       10.62        8.87      3.16 o 
   6  10   8        4.92        5.73      5.65 o 
   1  11   8       91.31      101.96      2.39 o 
   2  11   8       60.31       60.98      2.76 o 
   3  11   8       40.34       37.19      2.79 o 
   4  11   8       61.56       62.35      3.01 o 
   5  11   8       30.76       20.38      3.33 o 
   0  12   8        9.94        7.29      3.41 o 
   1  12   8        9.10        5.17      2.38 o 
   2  12   8       31.14       35.06      2.63 o 
   3  12   8       18.78       12.61      3.10 o 
   4  12   8      104.93      108.06      3.33 o 
   1  13   8        3.97        0.92      2.50 o 
   2  13   8       14.22       12.08      3.39 o 
   2   0   9      726.02      729.54     11.77 o 
   4   0   9       79.93       81.21      2.94 o 
   6   0   9      696.03      786.91      7.50 o 
   8   0   9       19.57       10.50      4.84 o 
   0   1   9      554.47      538.90     12.66 o 
   1   1   9      120.18      123.08      2.14 o 
   2   1   9      302.36      294.20      2.26 o 
   3   1   9       22.98       23.84      1.40 o 
   4   1   9       57.77       60.40      1.89 o 
   5   1   9      289.59      290.85      3.34 o 
   6   1   9        7.01       10.28      3.03 o 
   7   1   9       81.09       88.46      2.82 o 
   8   1   9      148.02      174.53      3.46 o 
   1   2   9       96.52       63.40      2.30 o 
   2   2   9      331.22      302.48      3.48 o 
   3   2   9      110.04      108.53      2.50 o 
   4   2   9      123.56      104.58      1.90 o 
   5   2   9       99.14      101.15      2.40 o 
   6   2   9       33.85       20.48      3.14 o 
   7   2   9        2.83        3.04      3.53 o 
   8   2   9       31.97       28.35      3.49 o 
   0   3   9       41.41       35.31      2.16 o 
   1   3   9      287.93      263.73      5.22 o 
   2   3   9      249.96      251.53      2.63 o 
   3   3   9        2.22        0.14      0.80 o 
   4   3   9      265.36      254.18      2.92 o 
   5   3   9      106.53       92.54      2.14 o 
   6   3   9       49.46       49.49      2.81 o 
   7   3   9      306.01      336.98      6.23 o 
   1   4   9       98.24       87.23      1.65 o 
   2   4   9       98.96       94.67      2.31 o 
   3   4   9       32.01       26.57      1.94 o 
   4   4   9      146.00      143.16      2.44 o 
   5   4   9      115.39      125.88      2.44 o 
   6   4   9       20.77       17.55      2.98 o 
   7   4   9      280.97      266.71      7.02 o 
   0   5   9      525.58      544.82      9.65 o 
   1   5   9        0.27       -1.24      1.24 o 
   2   5   9       26.54       21.38      1.81 o 
   3   5   9      119.03      133.00      2.37 o 
   4   5   9      241.50      246.33      3.00 o 
   5   5   9       97.90       87.40      2.23 o 
   6   5   9        2.33        3.01      2.48 o 
   7   5   9        8.73        5.66      3.37 o 
   1   6   9       76.95       77.01      1.68 o 
   2   6   9      276.10      290.08      3.72 o 
   3   6   9       17.43       10.78      2.13 o 
   4   6   9       54.60       54.57      2.14 o 
   5   6   9       50.60       43.95      2.45 o 
   6   6   9       96.20      100.44      3.07 o 
   7   6   9       21.40       21.96      3.76 o 
   0   7   9       65.66       65.32      3.03 o 
   1   7   9        4.08        3.68      1.95 o 
   2   7   9        1.79       -0.86      0.86 o 
   3   7   9       11.28        7.18      2.08 o 
   4   7   9      256.98      267.03      3.19 o 
   5   7   9       45.02       50.56      2.45 o 
   6   7   9      173.30      199.84      6.21 o 
   1   8   9      192.92      211.84      2.88 o 
   2   8   9      398.21      421.07      3.71 o 
   3   8   9       71.78       74.09      2.20 o 
   4   8   9       17.58       13.73      3.12 o 
   5   8   9       31.57       38.28      3.07 o 
   6   8   9       23.74       16.67      3.03 o 
   0   9   9      277.14      271.76      6.82 o 
   1   9   9      299.69      325.83      3.36 o 
   2   9   9       23.43       29.48      2.36 o 
   3   9   9       43.89       47.91      2.38 o 
   4   9   9        0.20       -0.91      2.63 o 
   5   9   9      156.02      154.67      3.53 o 
   1  10   9       57.94       53.79      2.73 o 
   2  10   9        3.10        5.02      2.42 o 
   3  10   9      133.38      146.07      4.06 o 
   4  10   9       20.29       25.00      2.54 o 
   0  11   9       16.20       18.54      5.58 o 
   1  11   9        4.67        2.91      2.90 o 
   2  11   9       61.59       62.95      2.96 o 
   3  11   9      106.82      119.91      2.71 o 
   1  12   9       14.19       12.58      3.25 o 
   2  12   9      277.32      317.53      5.71 o 
   0   0  10     1282.52     1312.28     12.11 o 
   2   0  10       42.91       36.33      3.02 o 
   4   0  10      227.63      231.04      7.97 o 
   6   0  10        6.43       16.06      4.37 o 
   1   1  10      355.49      343.25      3.37 o 
   2   1  10      197.92      192.55      3.04 o 
   3   1  10        6.42        3.99      1.92 o 
   4   1  10       43.14       34.87      2.56 o 
   5   1  10       19.87       18.03      2.55 o 
   6   1  10       31.71       23.66      3.12 o 
   7   1  10       29.20       26.46      3.46 o 
   0   2  10       20.98       18.63      2.91 o 
   1   2  10      228.51      233.00      2.89 o 
   2   2  10       78.79       74.76      2.04 o 
   3   2  10      164.22      169.56      2.88 o 
   4   2  10      121.13      126.64      2.74 o 
   5   2  10       36.41       30.92      2.64 o 
   6   2  10      144.92      151.23      3.42 o 
   7   2  10       35.25       37.03      3.48 o 
   1   3  10      613.96      609.29      6.46 o 
   2   3  10       14.14        7.91      2.10 o 
   3   3  10       64.13       66.10      2.08 o 
   4   3  10       97.11       93.44      2.11 o 
   5   3  10       95.08      104.42      2.57 o 
   6   3  10        8.68        5.91      2.91 o 
   0   4  10      121.94      142.40      5.10 o 
   1   4  10      405.88      401.45      4.27 o 
   2   4  10       48.86       43.83      2.52 o 
   3   4  10      307.18      309.88      3.30 o 
   4   4  10       64.47       49.97      2.33 o 
   5   4  10       12.91        9.07      2.57 o 
   6   4  10       74.83       62.54      2.97 o 
   1   5  10      150.74      148.14      2.56 o 
   2   5  10      130.83      139.44      3.04 o 
   3   5  10      141.43      132.35      2.49 o 
   4   5  10        1.46        2.24      2.96 o 
   5   5  10       72.65       80.56      2.71 o 
   6   5  10       78.71       95.71      3.43 o 
   0   6  10      691.93      729.50     22.48 o 
   1   6  10       51.59       40.47      2.46 o 
   2   6  10       18.34       12.63      2.64 o 
   3   6  10       35.30       29.52      2.40 o 
   4   6  10       52.13       63.42      2.45 o 
   5   6  10       10.33        7.09      2.86 o 
   6   6  10        3.49       -3.08      3.08 o 
   1   7  10       40.34       36.35      2.76 o 
   2   7  10      253.44      258.12      3.15 o 
   3   7  10       13.90       10.36      3.21 o 
   4   7  10        7.49        3.98      2.62 o 
   5   7  10       23.45       22.98      2.93 o 
   0   8  10      106.70      113.81      5.57 o 
   1   8  10       99.76      106.02      3.41 o 
   2   8  10        1.23       -0.57      1.47 o 
   3   8  10       59.02       66.75      2.88 o 
   4   8  10      124.57      133.39      3.73 o 
   1   9  10      113.12      120.09      3.89 o 
   2   9  10       31.02       26.56      2.63 o 
   3   9  10       73.78       86.85      2.83 o 
   4   9  10       24.46       27.71      3.18 o 
   0  10  10        6.26        5.65      5.52 o 
   1  10  10      176.08      194.07      4.79 o 
   2  10  10       51.28       49.07      3.06 o 
   2   0  11      217.05      214.88      4.24 o 
   4   0  11       99.97       92.40      5.51 o 
   0   1  11      679.08      700.14     18.76 o 
   1   1  11       25.15       26.66      2.43 o 
   2   1  11       26.25       27.50      2.49 o 
   3   1  11       17.10       15.97      2.61 o 
   4   1  11       74.71       70.17      4.08 o 
   5   1  11        1.97        1.20      3.09 o 
   1   2  11      147.31      127.71      2.66 o 
   2   2  11      246.74      242.24      3.15 o 
   3   2  11       65.09       55.28      2.89 o 
   4   2  11        6.13        4.11      4.23 o 
   5   2  11      149.87      149.53      3.59 o 
   0   3  11        1.95       -2.86      2.86 o 
   1   3  11       89.20       71.76      3.33 o 
   2   3  11        9.31        5.72      2.83 o 
   3   3  11      152.71      167.00      3.34 o 
   4   3  11       11.05        9.89      3.22 o 
   5   3  11       24.46       15.48      3.48 o 
   1   4  11        9.61        7.85      2.90 o 
   2   4  11       29.62       32.32      3.25 o 
   3   4  11       35.80       33.36      3.24 o 
   4   4  11       32.30       30.27      2.84 o 
   5   4  11       78.13       85.86      4.45 o 
   0   5  11       35.50       37.08      3.22 o 
   1   5  11       31.26       30.19      2.90 o 
   2   5  11       23.23       18.91      3.17 o 
   3   5  11       50.36       46.13      3.16 o 
   4   5  11      114.81      124.37      3.53 o 
   1   6  11       98.79      104.47      4.60 o 
   2   6  11      153.06      170.48      4.25 o 
   3   6  11       17.43       10.95      3.54 o 
   4   6  11       97.79      105.27      3.80 o 
   0   7  11      108.48      109.33      5.44 o 
   1   7  11       15.17       17.30      3.23 o 
   2   7  11        0.26       -0.68      2.64 o 
   3   7  11       42.25       39.27      3.83 o 
   1   8  11       30.81       33.42      4.42 o 
   2   8  11       37.32       31.60      3.79 o 
   0   0  12      169.38      154.97      5.95 o 
   2   0  12      124.67      135.80      8.73 o 
   1   1  12       54.18       75.47      4.34 o 
   2   1  12       27.77       24.90      3.16 o 
   3   1  12       14.28       10.25      5.79 o 
   0   2  12       56.38       42.77      3.93 o 
   1   2  12      192.60      195.91      3.48 o 
   2   2  12        5.07        1.54      4.03 o 
   3   2  12       61.60       63.73      3.44 o 
   1   3  12      112.94      110.00      5.94 o 
   2   3  12       10.26        9.45      3.35 o 
   3   3  12       40.98       27.84      3.49 o 
   0   4  12       74.73       76.88      4.77 o 
   1   4  12       26.72       21.97      3.33 o 
   2   4  12       26.98       33.22      3.62 o 
   3   4  12       48.93       55.88      4.59 o 
   1   5  12       28.62       24.01      3.76 o 
   2   5  12       40.18       44.64      3.66 o 
   0   6  12       84.74       94.90      6.01 o 
   1   6  12       20.84       22.36      4.70 o 
                                                 
